# Supplementary material for: Large magnetoelectric coupling in multiferroic oxide heterostructures assembled via epitaxial lift-off
Source: Nat Commun. 2020 Jun 24;11:3190. doi: 10.1038/s41467-020-16942-x (PMC7314756; doi:10.1038/s41467-020-16942-x)
Supplement: Supplementary file 3 — Source Data [file 41467_2020_16942_MOESM3_ESM.xlsx]

## Sheet: Fig1c
LSMO/SRO//STO		LSMO:PMN-PT
2-theta	Int	2-theta	Int
44.6015	18	45.0025	2
44.6045	11	45.0075	2
44.6075	24	45.0125	2
44.6105	24	45.0175	0
44.6135	23	45.0225	0
44.6165	21	45.0275	6
44.6195	20	45.0325	2
44.6225	31	45.0375	0
44.6255	19	45.0425	4
44.6285	12	45.0475	0
44.6315	15	45.0525	0
44.6345	17	45.0575	0
44.6375	28	45.0625	2
44.6405	23	45.0675	2
44.6435	23	45.0725	2
44.6465	15	45.0775	0
44.6495	25	45.0825	2
44.6525	16	45.0875	2
44.6555	22	45.0925	2
44.6585	19	45.0975	0
44.6615	10	45.1025	2
44.6645	20	45.1075	0
44.6675	17	45.1125	2
44.6705	8	45.1175	0
44.6735	14	45.1225	0
44.6765	13	45.1275	4
44.6795	12	45.1325	4
44.6825	10	45.1375	0
44.6855	7	45.1425	0
44.6885	5	45.1475	0
44.6915	13	45.1525	0
44.6945	7	45.1575	0
44.6975	9	45.1625	0
44.7005	5	45.1675	0
44.7035	8	45.1725	0
44.7065	9	45.1775	2
44.7095	7	45.1825	0
44.7125	3	45.1875	0
44.7155	5	45.1925	0
44.7185	3	45.1975	2
44.7215	6	45.2025	0
44.7245	4	45.2075	2
44.7275	6	45.2125	6
44.7305	4	45.2175	2
44.7335	5	45.2225	4
44.7365	5	45.2275	0
44.7395	4	45.2325	2
44.7425	3	45.2375	2
44.7455	7	45.2425	0
44.7485	4	45.2475	0
44.7515	3	45.2525	0
44.7545	6	45.2575	2
44.7575	7	45.2625	2
44.7605	5	45.2675	0
44.7635	3	45.2725	6
44.7665	4	45.2775	0
44.7695	4	45.2825	0
44.7725	7	45.2875	0
44.7755	7	45.2925	2
44.7785	2	45.2975	0
44.7815	6	45.3025	2
44.7845	2	45.3075	0
44.7875	8	45.3125	4
44.7905	3	45.3175	2
44.7935	4	45.3225	2
44.7965	6	45.3275	0
44.7995	5	45.3325	2
44.8025	6	45.3375	6
44.8055	3	45.3425	2
44.8085	2	45.3475	2
44.8115	5	45.3525	6
44.8145	6	45.3575	0
44.8175	2	45.3625	0
44.8205	6	45.3675	4
44.8235	2	45.3725	0
44.8265	5	45.3775	4
44.8295	2	45.3825	0
44.8325	6	45.3875	4
44.8355	4	45.3925	2
44.8385	4	45.3975	0
44.8415	6	45.4025	0
44.8445	3	45.4075	0
44.8475	7	45.4125	2
44.8505	4	45.4175	0
44.8535	4	45.4225	4
44.8565	15	45.4275	2
44.8595	9	45.4325	2
44.8625	4	45.4375	2
44.8655	7	45.4425	2
44.8685	7	45.4475	2
44.8715	6	45.4525	2
44.8745	10	45.4575	0
44.8775	6	45.4625	0
44.8805	17	45.4675	4
44.8835	10	45.4725	0
44.8865	10	45.4775	0
44.8895	11	45.4825	2
44.8925	18	45.4875	0
44.8955	15	45.4925	0
44.8985	11	45.4975	2
44.9015	23	45.5025	0
44.9045	7	45.5075	0
44.9075	12	45.5125	0
44.9105	18	45.5175	0
44.9135	10	45.5225	2
44.9165	18	45.5275	0
44.9195	9	45.5325	0
44.9225	11	45.5375	0
44.9255	15	45.5425	0
44.9285	13	45.5475	6
44.9315	11	45.5525	2
44.9345	12	45.5575	4
44.9375	9	45.5625	2
44.9405	12	45.5675	4
44.9435	9	45.5725	0
44.9465	9	45.5775	2
44.9495	16	45.5825	2
44.9525	16	45.5875	0
44.9555	9	45.5925	4
44.9585	9	45.5975	4
44.9615	15	45.6025	0
44.9645	9	45.6075	2
44.9675	18	45.6125	0
44.9705	16	45.6175	2
44.9735	11	45.6225	0
44.9765	14	45.6275	8
44.9795	12	45.6325	2
44.9825	10	45.6375	0
44.9855	14	45.6425	4
44.9885	17	45.6475	6
44.9915	13	45.6525	2
44.9945	19	45.6575	0
44.9975	29	45.6625	0
45.0005	30	45.6675	0
45.0035	29	45.6725	4
45.0065	31	45.6775	0
45.0095	21	45.6825	0
45.0125	29	45.6875	0
45.0155	29	45.6925	0
45.0185	31	45.6975	0
45.0215	34	45.7025	6
45.0245	35	45.7075	6
45.0275	39	45.7125	4
45.0305	52	45.7175	2
45.0335	44	45.7225	2
45.0365	57	45.7275	2
45.0395	57	45.7325	2
45.0425	43	45.7375	2
45.0455	63	45.7425	2
45.0485	61	45.7475	2
45.0515	68	45.7525	0
45.0545	53	45.7575	2
45.0575	58	45.7625	6
45.0605	62	45.7675	0
45.0635	54	45.7725	2
45.0665	54	45.7775	0
45.0695	67	45.7825	4
45.0725	65	45.7875	0
45.0755	56	45.7925	0
45.0785	71	45.7975	6
45.0815	60	45.8025	2
45.0845	62	45.8075	0
45.0875	57	45.8125	6
45.0905	47	45.8175	0
45.0935	56	45.8225	0
45.0965	67	45.8275	4
45.0995	69	45.8325	0
45.1025	62	45.8375	6
45.1055	67	45.8425	2
45.1085	44	45.8475	0
45.1115	59	45.8525	0
45.1145	44	45.8575	2
45.1175	41	45.8625	4
45.1205	44	45.8675	6
45.1235	40	45.8725	4
45.1265	37	45.8775	0
45.1295	46	45.8825	8
45.1325	50	45.8875	10
45.1355	33	45.8925	6
45.1385	40	45.8975	0
45.1415	59	45.9025	8
45.1445	49	45.9075	2
45.1475	44	45.9125	2
45.1505	41	45.9175	2
45.1535	40	45.9225	0
45.1565	46	45.9275	0
45.1595	40	45.9325	0
45.1625	41	45.9375	4
45.1655	38	45.9425	2
45.1685	47	45.9475	2
45.1715	49	45.9525	0
45.1745	50	45.9575	2
45.1775	44	45.9625	0
45.1805	54	45.9675	0
45.1835	65	45.9725	2
45.1865	43	45.9775	2
45.1895	56	45.9825	4
45.1925	62	45.9875	6
45.1955	64	45.9925	4
45.1985	60	45.9975	0
45.2015	46	46.0025	6
45.2045	59	46.0075	0
45.2075	56	46.0125	4
45.2105	70	46.0175	4
45.2135	78	46.0225	0
45.2165	59	46.0275	2
45.2195	61	46.0325	2
45.2225	70	46.0375	4
45.2255	60	46.0425	4
45.2285	58	46.0475	6
45.2315	69	46.0525	4
45.2345	59	46.0575	8
45.2375	68	46.0625	0
45.2405	50	46.0675	4
45.2435	65	46.0725	0
45.2465	53	46.0775	2
45.2495	56	46.0825	2
45.2525	59	46.0875	4
45.2555	52	46.0925	4
45.2585	38	46.0975	2
45.2615	41	46.1025	0
45.2645	37	46.1075	0
45.2675	40	46.1125	4
45.2705	40	46.1175	8
45.2735	37	46.1225	6
45.2765	34	46.1275	4
45.2795	45	46.1325	6
45.2825	28	46.1375	4
45.2855	28	46.1425	2
45.2885	35	46.1475	4
45.2915	21	46.1525	4
45.2945	20	46.1575	6
45.2975	16	46.1625	0
45.3005	13	46.1675	6
45.3035	17	46.1725	2
45.3065	17	46.1775	10
45.3095	13	46.1825	6
45.3125	18	46.1875	6
45.3155	10	46.1925	10
45.3185	16	46.1975	6
45.3215	11	46.2025	4
45.3245	14	46.2075	6
45.3275	10	46.2125	2
45.3305	12	46.2175	6
45.3335	11	46.2225	10
45.3365	15	46.2275	4
45.3395	12	46.2325	6
45.3425	9	46.2375	0
45.3455	16	46.2425	6
45.3485	7	46.2475	6
45.3515	10	46.2525	18
45.3545	7	46.2575	10
45.3575	9	46.2625	10
45.3605	13	46.2675	4
45.3635	8	46.2725	2
45.3665	12	46.2775	10
45.3695	16	46.2825	10
45.3725	5	46.2875	8
45.3755	10	46.2925	12
45.3785	8	46.2975	10
45.3815	12	46.3025	0
45.3845	12	46.3075	8
45.3875	14	46.3125	8
45.3905	6	46.3175	2
45.3935	7	46.3225	2
45.3965	10	46.3275	2
45.3995	8	46.3325	2
45.4025	7	46.3375	6
45.4055	11	46.3425	6
45.4085	2	46.3475	4
45.4115	13	46.3525	0
45.4145	7	46.3575	6
45.4175	10	46.3625	4
45.4205	11	46.3675	8
45.4235	18	46.3725	2
45.4265	14	46.3775	4
45.4295	21	46.3825	8
45.4325	16	46.3875	12
45.4355	20	46.3925	8
45.4385	22	46.3975	16
45.4415	23	46.4025	2
45.4445	29	46.4075	10
45.4475	26	46.4125	12
45.4505	28	46.4175	14
45.4535	43	46.4225	6
45.4565	46	46.4275	20
45.4595	57	46.4325	16
45.4625	58	46.4375	16
45.4655	69	46.4425	24
45.4685	62	46.4475	18
45.4715	75	46.4525	16
45.4745	75	46.4575	18
45.4775	81	46.4625	18
45.4805	98	46.4675	20
45.4835	104	46.4725	26
45.4865	103	46.4775	10
45.4895	135	46.4825	22
45.4925	110	46.4875	20
45.4955	118	46.4925	12
45.4985	131	46.4975	30
45.5015	128	46.5025	18
45.5045	135	46.5075	24
45.5075	159	46.5125	16
45.5105	138	46.5175	36
45.5135	148	46.5225	18
45.5165	158	46.5275	16
45.5195	152	46.5325	10
45.5225	158	46.5375	18
45.5255	172	46.5425	28
45.5285	184	46.5475	16
45.5315	181	46.5525	22
45.5345	169	46.5575	22
45.5375	176	46.5625	24
45.5405	203	46.5675	24
45.5435	169	46.5725	18
45.5465	188	46.5775	14
45.5495	187	46.5825	34
45.5525	197	46.5875	28
45.5555	210	46.5925	42
45.5585	187	46.5975	24
45.5615	223	46.6025	34
45.5645	231	46.6075	36
45.5675	217	46.6125	40
45.5705	261	46.6175	74
45.5735	239	46.6225	68
45.5765	251	46.6275	72
45.5795	227	46.6325	70
45.5825	263	46.6375	82
45.5855	275	46.6425	82
45.5885	318	46.6475	94
45.5915	301	46.6525	100
45.5945	341	46.6575	154
45.5975	351	46.6625	148
45.6005	354	46.6675	164
45.6035	377	46.6725	148
45.6065	381	46.6775	154
45.6095	438	46.6825	216
45.6125	456	46.6875	200
45.6155	482	46.6925	212
45.6185	506	46.6975	200
45.6215	547	46.7025	200
45.6245	558	46.7075	250
45.6275	591	46.7125	238
45.6305	600	46.7175	256
45.6335	626	46.7225	298
45.6365	701	46.7275	274
45.6395	726	46.7325	294
45.6425	742	46.7375	338
45.6455	752	46.7425	350
45.6485	784	46.7475	356
45.6515	802	46.7525	352
45.6545	863	46.7575	358
45.6575	841	46.7625	374
45.6605	806	46.7675	378
45.6635	903	46.7725	412
45.6665	915	46.7775	368
45.6695	926	46.7825	370
45.6725	923	46.7875	426
45.6755	984	46.7925	398
45.6785	962	46.7975	388
45.6815	985	46.8025	412
45.6845	1008	46.8075	384
45.6875	1055	46.8125	372
45.6905	999	46.8175	368
45.6935	1050	46.8225	392
45.6965	1040	46.8275	316
45.6995	1088	46.8325	278
45.7025	1044	46.8375	342
45.7055	1172	46.8425	296
45.7085	1100	46.8475	306
45.7115	1134	46.8525	282
45.7145	1135	46.8575	308
45.7175	1148	46.8625	246
45.7205	1177	46.8675	288
45.7235	1164	46.8725	306
45.7265	1195	46.8775	264
45.7295	1160	46.8825	242
45.7325	1141	46.8875	224
45.7355	1189	46.8925	260
45.7385	1261	46.8975	162
45.7415	1257	46.9025	214
45.7445	1318	46.9075	190
45.7475	1337	46.9125	174
45.7505	1452	46.9175	196
45.7535	1327	46.9225	166
45.7565	1397	46.9275	110
45.7595	1364	46.9325	156
45.7625	1403	46.9375	116
45.7655	1503	46.9425	98
45.7685	1486	46.9475	110
45.7715	1516	46.9525	100
45.7745	1636	46.9575	74
45.7775	1546	46.9625	86
45.7805	1587	46.9675	68
45.7835	1724	46.9725	48
45.7865	1766	46.9775	38
45.7895	1834	46.9825	48
45.7925	1826	46.9875	28
45.7955	1886	46.9925	36
45.7985	1983	46.9975	40
45.8015	2045	47.0025	24
45.8045	2017	47.0075	26
45.8075	2079	47.0125	28
45.8105	2113	47.0175	16
45.8135	2127	47.0225	20
45.8165	2295	47.0275	22
45.8195	2322	47.0325	14
45.8225	2414	47.0375	22
45.8255	2443	47.0425	16
45.8285	2417	47.0475	14
45.8315	2392	47.0525	12
45.8345	2529	47.0575	22
45.8375	2598	47.0625	18
45.8405	2540	47.0675	20
45.8435	2599	47.0725	22
45.8465	2691	47.0775	20
45.8495	2738	47.0825	18
45.8525	2725	47.0875	24
45.8555	2740	47.0925	24
45.8585	2684	47.0975	12
45.8615	2713	47.1025	30
45.8645	2710	47.1075	32
45.8675	2699	47.1125	18
45.8705	2752	47.1175	20
45.8735	2817	47.1225	24
45.8765	2732	47.1275	24
45.8795	2768	47.1325	34
45.8825	2775	47.1375	24
45.8855	2794	47.1425	16
45.8885	2766	47.1475	18
45.8915	2802	47.1525	20
45.8945	2752	47.1575	22
45.8975	2769	47.1625	18
45.9005	2848	47.1675	22
45.9035	2834	47.1725	8
45.9065	2749	47.1775	12
45.9095	2932	47.1825	6
45.9125	2910	47.1875	12
45.9155	2852	47.1925	6
45.9185	2807	47.1975	12
45.9215	3017	47.2025	16
45.9245	3025	47.2075	14
45.9275	3021	47.2125	12
45.9305	3036	47.2175	6
45.9335	3088	47.2225	8
45.9365	3087	47.2275	10
45.9395	3078	47.2325	6
45.9425	3108	47.2375	2
45.9455	3192	47.2425	10
45.9485	3307	47.2475	4
45.9515	3325	47.2525	6
45.9545	3341	47.2575	8
45.9575	3361	47.2625	6
45.9605	3510	47.2675	8
45.9635	3443	47.2725	12
45.9665	3598	47.2775	4
45.9695	3623	47.2825	2
45.9725	3762	47.2875	4
45.9755	3721	47.2925	10
45.9785	3813	47.2975	10
45.9815	3853	47.3025	4
45.9845	3821	47.3075	2
45.9875	3947	47.3125	12
45.9905	3963	47.3175	2
45.9935	4022	47.3225	6
45.9965	4062	47.3275	2
45.9995	4157	47.3325	12
46.0025	4241	47.3375	8
46.0055	4106	47.3425	4
46.0085	4195	47.3475	10
46.0115	4084	47.3525	4
46.0145	4103	47.3575	8
46.0175	4171	47.3625	12
46.0205	4142	47.3675	18
46.0235	4145	47.3725	8
46.0265	4187	47.3775	12
46.0295	4115	47.3825	12
46.0325	4110	47.3875	6
46.0355	4156	47.3925	6
46.0385	4144	47.3975	6
46.0415	3931	47.4025	2
46.0445	4049	47.4075	6
46.0475	4030	47.4125	4
46.0505	4067	47.4175	6
46.0535	3928	47.4225	2
46.0565	3946	47.4275	6
46.0595	3897	47.4325	0
46.0625	3822	47.4375	2
46.0655	3757	47.4425	6
46.0685	3785	47.4475	8
46.0715	3805	47.4525	4
46.0745	3766	47.4575	4
46.0775	3785	47.4625	8
46.0805	3773	47.4675	0
46.0835	3577	47.4725	2
46.0865	3801	47.4775	2
46.0895	3675	47.4825	4
46.0925	3606	47.4875	4
46.0955	3745	47.4925	4
46.0985	3751	47.4975	0
46.1015	3673	47.5025	0
46.1045	3773	47.5075	2
46.1075	3721	47.5125	8
46.1105	3790	47.5175	4
46.1135	3811	47.5225	2
46.1165	3752	47.5275	2
46.1195	3795	47.5325	6
46.1225	3871	47.5375	8
46.1255	3839	47.5425	4
46.1285	3777	47.5475	2
46.1315	3904	47.5525	4
46.1345	3906	47.5575	8
46.1375	4104	47.5625	4
46.1405	4083	47.5675	4
46.1435	4024	47.5725	0
46.1465	4006	47.5775	4
46.1495	4023	47.5825	2
46.1525	4122	47.5875	6
46.1555	4175	47.5925	4
46.1585	4278	47.5975	6
46.1615	4135	47.6025	8
46.1645	4156	47.6075	2
46.1675	4224	47.6125	2
46.1705	4257	47.6175	4
46.1735	4184	47.6225	8
46.1765	4186	47.6275	4
46.1795	4285	47.6325	0
46.1825	4243	47.6375	4
46.1855	4029	47.6425	2
46.1885	4116	47.6475	6
46.1915	4156	47.6525	0
46.1945	4088	47.6575	6
46.1975	3985	47.6625	4
46.2005	3948	47.6675	2
46.2035	3899	47.6725	2
46.2065	3899	47.6775	2
46.2095	3716	47.6825	6
46.2125	3706	47.6875	0
46.2155	3650	47.6925	0
46.2185	3615	47.6975	2
46.2215	3509	47.7025	4
46.2245	3484	47.7075	6
46.2275	3437	47.7125	4
46.2305	3420	47.7175	2
46.2335	3390	47.7225	2
46.2365	3247	47.7275	2
46.2395	3122	47.7325	2
46.2425	3171	47.7375	2
46.2455	3139	47.7425	2
46.2485	3053	47.7475	0
46.2515	3130	47.7525	2
46.2545	2989	47.7575	2
46.2575	2913	47.7625	0
46.2605	2910	47.7675	0
46.2635	2907	47.7725	2
46.2665	2880	47.7775	2
46.2695	2907	47.7825	4
46.2725	2848	47.7875	2
46.2755	2902	47.7925	0
46.2785	2937	47.7975	2
46.2815	2873	47.8025	10
46.2845	2960	47.8075	2
46.2875	2889	47.8125	4
46.2905	2889	47.8175	4
46.2935	2855	47.8225	4
46.2965	2949	47.8275	0
46.2995	2920	47.8325	2
46.3025	3011	47.8375	2
46.3055	2945	47.8425	0
46.3085	2936	47.8475	2
46.3115	3024	47.8525	2
46.3145	2946	47.8575	2
46.3175	3028	47.8625	0
46.3205	3130	47.8675	4
46.3235	3147	47.8725	2
46.3265	3025	47.8775	2
46.3295	3087	47.8825	4
46.3325	3217	47.8875	0
46.3355	3149	47.8925	2
46.3385	3030	47.8975	6
46.3415	3096	47.9025	0
46.3445	3090	47.9075	2
46.3475	3076	47.9125	2
46.3505	3014	47.9175	2
46.3535	3082	47.9225	2
46.3565	3050	47.9275	2
46.3595	3080	47.9325	0
46.3625	2951	47.9375	4
46.3655	2907	47.9425	4
46.3685	2970	47.9475	2
46.3715	2977	47.9525	0
46.3745	2992	47.9575	4
46.3775	2941	47.9625	0
46.3805	2977	47.9675	4
46.3835	2986	47.9725	2
46.3865	3083	47.9775	4
46.3895	3040	47.9825	2
46.3925	3138	47.9875	2
46.3955	3192	47.9925	2
46.3985	3286	47.9975	0
46.4015	3547
46.4045	3504
46.4075	3818
46.4105	4226
46.4135	4365
46.4165	4736
46.4195	5284
46.4225	5995
46.4255	6473
46.4285	7324
46.4315	8578
46.4345	9755
46.4375	11596
46.4405	13668
46.4435	16628
46.4465	20298
46.4495	25125
46.4525	31717
46.4555	41984
46.4585	59441
46.4615	88965
46.4645	154297
46.4675	358290
46.4705	907240
46.4735	2668830
46.4765	4768340
46.4795	5384260
46.4825	3975300
46.4855	2003160
46.4885	703980
46.4915	269529
46.4945	117570
46.4975	72815
46.5005	51448
46.5035	38402
46.5065	30164
46.5095	24352
46.5125	20099
46.5155	16982
46.5185	14395
46.5215	12625
46.5245	11098
46.5275	9918
46.5305	8630
46.5335	7940
46.5365	7218
46.5395	6605
46.5425	5969
46.5455	5335
46.5485	4961
46.5515	4714
46.5545	4317
46.5575	4058
46.5605	3678
46.5635	3459
46.5665	3271
46.5695	3110
46.5725	2757
46.5755	2565
46.5785	2380
46.5815	2183
46.5845	1974
46.5875	1808
46.5905	1668
46.5935	1517
46.5965	1321
46.5995	1286
46.6025	1058
46.6055	1030
46.6085	928
46.6115	874
46.6145	745
46.6175	690
46.6205	593
46.6235	549
46.6265	500
46.6295	478
46.6325	387
46.6355	330
46.6385	325
46.6415	307
46.6445	264
46.6475	262
46.6505	212
46.6535	209
46.6565	193
46.6595	168
46.6625	171
46.6655	191
46.6685	145
46.6715	171
46.6745	144
46.6775	154
46.6805	157
46.6835	142
46.6865	173
46.6895	160
46.6925	153
46.6955	164
46.6985	143
46.7015	142
46.7045	147
46.7075	127
46.7105	155
46.7135	151
46.7165	138
46.7195	118
46.7225	121
46.7255	138
46.7285	143
46.7315	139
46.7345	124
46.7375	130
46.7405	128
46.7435	124
46.7465	128
46.7495	125
46.7525	148
46.7555	153
46.7585	148
46.7615	147
46.7645	155
46.7675	181
46.7705	197
46.7735	248
46.7765	258
46.7795	240
46.7825	260
46.7855	281
46.7885	282
46.7915	305
46.7945	295
46.7975	340
46.8005	357
46.8035	370
46.8065	362
46.8095	375
46.8125	367
46.8155	389
46.8185	388
46.8215	385
46.8245	382
46.8275	372
46.8305	362
46.8335	376
46.8365	363
46.8395	345
46.8425	381
46.8455	313
46.8485	350
46.8515	312
46.8545	304
46.8575	278
46.8605	278
46.8635	256
46.8665	219
46.8695	223
46.8725	202
46.8755	212
46.8785	206
46.8815	154
46.8845	185
46.8875	194
46.8905	192
46.8935	195
46.8965	178
46.8995	190
46.9025	244
46.9055	210
46.9085	246
46.9115	285
46.9145	307
46.9175	331
46.9205	369
46.9235	400
46.9265	432
46.9295	516
46.9325	561
46.9355	595
46.9385	650
46.9415	705
46.9445	800
46.9475	786
46.9505	803
46.9535	935
46.9565	1028
46.9595	1070
46.9625	1103
46.9655	1111
46.9685	1176
46.9715	1199
46.9745	1256
46.9775	1298
46.9805	1338
46.9835	1355
46.9865	1396
46.9895	1408
46.9925	1422
46.9955	1405
46.9985	1440
47.0015	1406
47.0045	1410
47.0075	1411
47.0105	1400
47.0135	1356
47.0165	1369
47.0195	1308
47.0225	1289
47.0255	1343
47.0285	1191
47.0315	1214
47.0345	1137
47.0375	1082
47.0405	969
47.0435	937
47.0465	882
47.0495	787
47.0525	813
47.0555	692
47.0585	671
47.0615	614
47.0645	598
47.0675	550
47.0705	477
47.0735	466
47.0765	403
47.0795	381
47.0825	377
47.0855	361
47.0885	343
47.0915	363
47.0945	378
47.0975	416
47.1005	422
47.1035	484
47.1065	510
47.1095	549
47.1125	668
47.1155	776
47.1185	813
47.1215	935
47.1245	1019
47.1275	1186
47.1305	1340
47.1335	1440
47.1365	1680
47.1395	1768
47.1425	1943
47.1455	2259
47.1485	2417
47.1515	2695
47.1545	2877
47.1575	3059
47.1605	3300
47.1635	3480
47.1665	3886
47.1695	4209
47.1725	4456
47.1755	4761
47.1785	4947
47.1815	5262
47.1845	5651
47.1875	6004
47.1905	6171
47.1935	6557
47.1965	7002
47.1995	7328
47.2025	7565
47.2055	8095
47.2085	8262
47.2115	8831
47.2145	9073
47.2175	9494
47.2205	9848
47.2235	10218
47.2265	10516
47.2295	10955
47.2325	11002
47.2355	11255
47.2385	11754
47.2415	12026
47.2445	12364
47.2475	12742
47.2505	12970
47.2535	13312
47.2565	13666
47.2595	13745
47.2625	14039
47.2655	14201
47.2685	14405
47.2715	14836
47.2745	14668
47.2775	14713
47.2805	14917
47.2835	15057
47.2865	15409
47.2895	15221
47.2925	15521
47.2955	15299
47.2985	15389
47.3015	15228
47.3045	15411
47.3075	15368
47.3105	15290
47.3135	14982
47.3165	14996
47.3195	14916
47.3225	14627
47.3255	14495
47.3285	14121
47.3315	14014
47.3345	13788
47.3375	13565
47.3405	13374
47.3435	13117
47.3465	12585
47.3495	12176
47.3525	11836
47.3555	11917
47.3585	11376
47.3615	10881
47.3645	10626
47.3675	10251
47.3705	9718
47.3735	9188
47.3765	8959
47.3795	8715
47.3825	8200
47.3855	7985
47.3885	7492
47.3915	7055
47.3945	6732
47.3975	6370
47.4005	5915
47.4035	5701
47.4065	5211
47.4095	4838
47.4125	4709
47.4155	4417
47.4185	3940
47.4215	3629
47.4245	3359
47.4275	3128
47.4305	2914
47.4335	2681
47.4365	2301
47.4395	2263
47.4425	1952
47.4455	1750
47.4485	1670
47.4515	1498
47.4545	1261
47.4575	1195
47.4605	1029
47.4635	864
47.4665	733
47.4695	622
47.4725	589
47.4755	486
47.4785	460
47.4815	352
47.4845	330
47.4875	286
47.4905	237
47.4935	201
47.4965	167
47.4995	145
47.5025	117
47.5055	114
47.5085	127
47.5115	129
47.5145	138
47.5175	123
47.5205	134
47.5235	129
47.5265	137
47.5295	184
47.5325	179
47.5355	176
47.5385	229
47.5415	228
47.5445	223
47.5475	278
47.5505	296
47.5535	263
47.5565	297
47.5595	335
47.5625	352
47.5655	358
47.5685	336
47.5715	378
47.5745	382
47.5775	376
47.5805	441
47.5835	441
47.5865	384
47.5895	392
47.5925	416
47.5955	376
47.5985	422
47.6015	409
47.6045	434
47.6075	424
47.6105	382
47.6135	395
47.6165	391
47.6195	391
47.6225	372
47.6255	399
47.6285	322
47.6315	337
47.6345	308
47.6375	286
47.6405	275
47.6435	268
47.6465	256
47.6495	250
47.6525	234
47.6555	199
47.6585	226
47.6615	171
47.6645	165
47.6675	152
47.6705	135
47.6735	119
47.6765	120
47.6795	91
47.6825	69
47.6855	70
47.6885	74
47.6915	63
47.6945	46
47.6975	40
47.7005	36
47.7035	37
47.7065	35
47.7095	24
47.7125	30
47.7155	28
47.7185	28
47.7215	19
47.7245	32
47.7275	49
47.7305	48
47.7335	41
47.7365	41
47.7395	74
47.7425	67
47.7455	89
47.7485	81
47.7515	82
47.7545	103
47.7575	106
47.7605	111
47.7635	117
47.7665	130
47.7695	122
47.7725	126
47.7755	149
47.7785	164
47.7815	147
47.7845	145
47.7875	162
47.7905	150
47.7935	177
47.7965	187
47.7995	143
47.8025	185
47.8055	163
47.8085	176
47.8115	176
47.8145	182
47.8175	175
47.8205	155
47.8235	141
47.8265	149
47.8295	133
47.8325	142
47.8355	139
47.8385	123
47.8415	112
47.8445	114
47.8475	94
47.8505	95
47.8535	94
47.8565	62
47.8595	77
47.8625	65
47.8655	62
47.8685	53
47.8715	50
47.8745	41
47.8775	26
47.8805	22
47.8835	29
47.8865	27
47.8895	20
47.8925	18
47.8955	25
47.8985	11
47.9015	21
47.9045	11
47.9075	7
47.9105	12
47.9135	17
47.9165	12
47.9195	13
47.9225	13
47.9255	23
47.9285	16
47.9315	20
47.9345	27
47.9375	23
47.9405	26
47.9435	37
47.9465	34
47.9495	34
47.9525	38
47.9555	35
47.9585	43
47.9615	47
47.9645	53
47.9675	60
47.9705	46
47.9735	66
47.9765	59
47.9795	60
47.9825	56
47.9855	67
47.9885	51
47.9915	72
47.9945	71
47.9975	55
48.0005	55
48.0035	49
48.0065	67
48.0095	61
48.0125	50
48.0155	46
48.0185	63
48.0215	57
48.0245	44
48.0275	59
48.0305	55
48.0335	46
48.0365	47
48.0395	48
48.0425	43
48.0455	41
48.0485	46
48.0515	25
48.0545	31
48.0575	27
48.0605	37
48.0635	29
48.0665	21
48.0695	30
48.0725	25
48.0755	19
48.0785	25
48.0815	18
48.0845	21
48.0875	21
48.0905	25
48.0935	17
48.0965	16
48.0995	13
48.1025	17
48.1055	7
48.1085	15
48.1115	7
48.1145	14
48.1175	14
48.1205	11
48.1235	11
48.1265	13
48.1295	16
48.1325	22
48.1355	11
48.1385	14
48.1415	15
48.1445	16
48.1475	13
48.1505	18
48.1535	20
48.1565	20
48.1595	12
48.1625	27
48.1655	19
48.1685	21
48.1715	24
48.1745	19
48.1775	27
48.1805	24
48.1835	20
48.1865	25
48.1895	26
48.1925	27
48.1955	26
48.1985	29

## Sheet: Fig1d
LSMO/SRO//STO		LSMO:PMN-PT
H (Oe)	Mx (emu/cm3)	H (Oe)	Mx (emu/cm3)
499.033	358.866	498.995	425.671
494.023	357.906	493.982	424.622
489.031	360.05	488.992	425.873
484.042	359.7	483.998	426.214
479.047	358.928	479.011	427.562
474.06	358.836	474.024	425.421
469.081	358.281	469.038	424.026
464.096	359.46	464.057	422.525
459.098	358.603	459.062	427.583
454.108	359.078	454.064	426.481
448.664	359.048	449.081	424.099
444.106	359.491	444.086	425.471
439.135	358.336	439.103	428.424
434.15	359.543	434.119	425.555
429.147	358.067	429.116	425.944
424.164	358.753	424.137	426.449
419.178	358.595	419.143	426.666
414.191	358.779	414.162	425.103
409.174	359.464	409.138	425.182
404.148	359.636	404.111	427.606
399.151	358.123	399.121	423.895
394.173	358.156	394.13	426.669
389.168	358.483	389.14	423.755
384.19	359.881	384.158	425.752
379.187	358.509	379.161	426.24
374.206	357.922	374.173	426.13
369.222	359.571	369.192	425.518
364.23	359.61	364.198	426.157
359.247	357.396	359.216	425.095
354.254	359.215	354.223	424.896
349.254	358.511	349.225	422.654
344.264	359.037	344.242	425.831
339.285	358.829	339.258	425.618
334.293	358.904	334.267	422.915
329.303	358.24	329.273	421.654
324.32	358.175	324.289	420.882
319.319	358.37	319.299	424.085
314.342	359.287	314.315	423.73
309.358	357.697	309.331	421.62
304.353	358.813	304.328	423.135
299.367	358.947	299.338	425.628
294.377	357.875	294.348	420.482
289.38	358.115	289.357	423.116
284.396	358.615	284.37	422.026
279.401	358.455	279.382	423.87
274.417	358.576	274.39	421.468
269.434	359.137	269.401	423.24
264.435	358.607	264.412	421.109
259.449	357.083	259.431	420.034
254.46	357.373	254.444	419.667
249.492	358.721	249.466	416.538
244.515	358.011	244.492	420.035
239.516	357.462	239.492	419.991
234.527	358.043	234.509	419.819
229.545	357.81	229.53	417.244
224.548	357.678	224.524	414.781
219.561	357.278	219.548	417.684
214.578	357.829	214.56	415.993
209.597	357.435	209.574	418.409
204.585	357.621	204.556	415.711
199.55	357.109	199.533	416.163
194.557	357.236	194.54	412.321
189.557	356.784	189.543	412.284
184.568	357.443	184.554	412.647
179.583	357.73	179.567	410.99
174.588	357.059	174.57	408.902
169.598	357.5	169.582	409.555
164.618	355.666	164.595	408.635
159.625	357.833	159.607	407.205
154.64	356.167	154.626	405.277
149.652	354.859	149.631	405.849
144.651	355.008	144.636	403.394
139.669	356.925	139.643	401.304
134.676	353.538	134.663	405.21
129.689	353.503	129.675	398.704
124.698	354.007	124.684	399.438
119.714	355.698	119.703	398.692
114.718	354.237	114.711	392.77
109.739	352.564	109.724	390.976
104.758	353.347	104.746	388.756
99.7521	353.851	99.7427	393.555
94.7706	351.87	94.7578	389.096
89.7868	351.705	89.7689	387.262
84.7872	352.229	84.7764	381.059
79.7997	349.489	79.7894	381.244
74.813	348.924	74.8026	381.137
69.8175	348.795	69.8054	377.584
64.8399	346.791	64.8214	373.928
59.8372	345.675	59.8281	370.616
54.8469	343.161	54.8441	367.613
49.8603	342.15	49.856	362.721
44.8624	338.009	44.8542	360.231
39.879	336.05	39.8691	360.292
34.8824	332.277	34.8737	350.267
29.8974	327.87	29.8939	349.54
24.9171	321.117	24.9131	344.078
19.9155	313.136	19.9136	336.083
14.929	305.032	14.9279	333.325
9.93911	295.764	9.94239	325.255
4.96204	282.437	4.95564	317.085
-0.01757	264.335	-0.02965	305.675
-5.01911	220.219	-5.01818	295.161
-10.0202	-77.9921	-10.0127	284.21
-15.001	-195.255	-14.997	260.032
-19.9968	-229.563	-19.9877	199.87
-24.9818	-253.242	-24.982	25.6447
-29.9709	-277.793	-29.9714	-138.159
-34.9629	-297.449	-34.9654	-224.646
-39.9527	-309.747	-39.9515	-271.204
-44.943	-320.637	-44.9268	-302.061
-49.9216	-326.063	-49.9087	-323.68
-54.929	-331.721	-54.9096	-337.084
-59.9111	-334.745	-59.9002	-347.01
-64.9095	-338.183	-64.8924	-355.538
-69.8904	-340.073	-69.8814	-363.452
-74.8749	-341.403	-74.8672	-365.704
-79.8699	-343.119	-79.8637	-369.439
-84.8525	-344.606	-84.8482	-374.992
-89.8477	-345.447	-89.8359	-379.302
-94.8284	-346.69	-94.8199	-379.524
-99.8009	-348.235	-99.7955	-381.928
-104.802	-349.766	-104.796	-389.235
-109.796	-350.644	-109.789	-387.642
-114.779	-351.184	-114.772	-388.729
-119.782	-351.73	-119.767	-394.753
-124.762	-351.711	-124.753	-393.727
-129.744	-352.859	-129.733	-397.512
-134.747	-354.594	-134.735	-396.972
-139.731	-355.449	-139.721	-399.935
-144.718	-353.548	-144.705	-400.738
-149.704	-354.724	-149.691	-401.903
-154.685	-355.531	-154.672	-401.295
-159.684	-355.034	-159.669	-407.122
-164.673	-355.268	-164.658	-405.702
-169.664	-356.814	-169.647	-404.654
-174.646	-356.052	-174.636	-407.213
-179.63	-357.029	-179.615	-409.9
-184.628	-357.935	-184.609	-410.89
-189.607	-359.391	-189.602	-413.607
-194.607	-356.62	-194.588	-414.091
-199.591	-357.775	-199.574	-415.391
-204.616	-357.763	-204.597	-413.751
-209.648	-356.932	-209.637	-416.189
-214.646	-357.334	-214.633	-412.226
-219.631	-356.397	-219.618	-412.446
-224.617	-358.81	-224.603	-415.229
-229.609	-357.33	-229.593	-418.094
-234.603	-357.657	-234.585	-417.706
-239.587	-357.77	-239.572	-418.274
-244.578	-357.781	-244.561	-418.724
-249.556	-357.864	-249.538	-421.32
-254.514	-357.415	-254.495	-416.482
-259.514	-356.192	-259.501	-419.753
-264.511	-358.357	-264.489	-419.582
-269.493	-359.15	-269.476	-419.361
-274.488	-357.602	-274.463	-423.403
-279.466	-357.954	-279.445	-423.675
-284.458	-358.375	-284.437	-420.135
-289.442	-358.722	-289.423	-422.361
-294.425	-358.483	-294.407	-424.702
-299.415	-358.192	-299.395	-423.345
-304.397	-359.68	-304.374	-423.34
-309.389	-359.603	-309.365	-421.543
-314.385	-359.964	-314.366	-422.728
-319.372	-359.607	-319.349	-424.658
-324.37	-358.626	-324.347	-426.622
-329.359	-360.074	-329.329	-423.485
-334.342	-358.702	-334.314	-423.664
-339.339	-360.323	-339.315	-425.734
-344.32	-359.56	-344.295	-424.296
-349.305	-359.529	-349.279	-425.19
-354.295	-359.75	-354.266	-425.3
-359.272	-359.216	-359.246	-425.408
-364.268	-359.781	-364.243	-428.621
-369.258	-358.899	-369.235	-423.885
-374.248	-359.283	-374.221	-425.687
-379.231	-359.893	-379.2	-425.167
-384.215	-359.061	-384.185	-424.56
-389.203	-359.256	-389.175	-426.885
-394.191	-360.013	-394.168	-422.372
-399.176	-360.417	-399.149	-423.591
-404.162	-359.512	-404.131	-426.99
-409.174	-360.497	-409.146	-428.808
-414.214	-359.728	-414.186	-427.095
-419.208	-358.87	-419.179	-427.763
-424.197	-359.585	-424.164	-424.46
-429.18	-359.755	-429.152	-427.707
-434.17	-360.324	-434.136	-426.503
-439.167	-359.939	-439.135	-427.998
-444.152	-359.612	-444.121	-424.701
-449.148	-359.729	-449.112	-426.346
-454.134	-359.753	-454.095	-427.761
-459.107	-360.297	-459.074	-425.051
-464.107	-360.008	-464.075	-425.482
-469.092	-359.707	-469.061	-425.092
-474.082	-359.223	-474.043	-426.188
-479.072	-360.456	-479.036	-423.084
-484.049	-360.285	-484.016	-425.005
-489.041	-360.308	-489.005	-425.238
-494.031	-361.495	-493.996	-423.977
-498.978	-361.077	-498.958	-425.537
-498.976	-361.216	-498.958	-426.538
-494.01	-359.51	-493.983	-425.678
-489.013	-358.92	-488.989	-426.333
-484.029	-360.612	-484.002	-424.392
-479.045	-360.835	-479.022	-426.662
-474.052	-359.304	-474.028	-427.806
-469.068	-359.88	-469.045	-426
-464.09	-358.635	-464.059	-426.591
-459.08	-359.211	-459.06	-425.002
-454.105	-359.477	-454.08	-425.69
-449.119	-359.661	-449.098	-427.895
-444.126	-359.877	-444.105	-425.578
-439.14	-359.734	-439.117	-425.606
-434.147	-359.62	-434.122	-423.661
-429.155	-359.096	-429.135	-425.189
-424.168	-359.392	-424.15	-422.893
-419.183	-358.774	-419.165	-424.559
-414.188	-359.946	-414.17	-425.63
-409.14	-358.945	-409.12	-421.411
-404.14	-359.71	-404.115	-423.975
-399.152	-359.158	-399.132	-427.433
-394.171	-359.948	-394.151	-427.032
-389.178	-359.055	-389.161	-424.459
-384.187	-359.27	-384.168	-425.366
-379.2	-359.674	-379.184	-427.224
-374.222	-359.362	-374.204	-422.85
-369.234	-360.132	-369.216	-426.223
-364.244	-359.509	-364.227	-424.061
-359.244	-359.591	-359.229	-423.278
-354.265	-359.165	-354.251	-426.073
-349.281	-359.57	-349.265	-418.487
-344.293	-359.213	-344.278	-423.665
-339.312	-359.315	-339.297	-424.471
-334.307	-358.347	-334.294	-423.708
-329.329	-358.646	-329.314	-425.058
-324.348	-358.241	-324.329	-422.732
-319.344	-359.27	-319.33	-424.438
-314.363	-360.053	-314.348	-421.976
-309.358	-359.597	-309.347	-427.027
-304.37	-359.847	-304.358	-425.028
-299.391	-358.812	-299.38	-424.512
-294.404	-359.565	-294.39	-420.451
-289.417	-358.579	-289.406	-422.75
-284.435	-359.296	-284.418	-423.125
-279.435	-358.017	-279.428	-417.822
-274.455	-358.107	-274.448	-421.865
-269.468	-358.421	-269.455	-420.646
-264.476	-358.073	-264.469	-420.188
-259.487	-358.391	-259.481	-420.406
-254.487	-358.657	-254.476	-419.575
-249.528	-357.311	-249.522	-419.133
-244.551	-357.304	-244.544	-418.364
-239.56	-358.636	-239.557	-420.495
-234.576	-357.542	-234.568	-417.96
-229.581	-358.17	-229.574	-418.243
-224.59	-358.122	-224.586	-416.635
-219.605	-358.254	-219.597	-416.874
-214.621	-357.292	-214.612	-412.456
-209.622	-356.65	-209.62	-413.157
-204.579	-357.729	-204.571	-413.616
-199.563	-357.276	-199.558	-411.958
-194.57	-358.04	-194.566	-410.147
-189.591	-357.011	-189.585	-415.833
-184.601	-357.918	-184.593	-412.446
-179.6	-356.7	-179.594	-410.567
-174.622	-356.196	-174.616	-410.483
-169.634	-356.951	-169.63	-411.001
-164.643	-355.348	-164.639	-409.499
-159.655	-355.073	-159.652	-406.048
-154.657	-356.195	-154.652	-403.157
-149.675	-356.546	-149.674	-405.106
-144.691	-355.435	-144.688	-402.499
-139.698	-355.207	-139.698	-405.323
-134.723	-354.974	-134.716	-398.105
-129.72	-355.25	-129.714	-400.042
-124.729	-354.979	-124.733	-402.222
-119.75	-354.62	-119.751	-395.807
-114.753	-355.678	-114.668	-393.472
-109.768	-353.87	-109.77	-394.179
-104.774	-354.937	-104.776	-390.703
-99.7794	-352.638	-99.7788	-389.062
-94.8003	-352.537	-94.8026	-389.883
-89.8146	-350.074	-89.8163	-386.392
-84.8244	-350.729	-84.8287	-383.374
-79.8352	-350.957	-79.8439	-380.831
-74.8446	-349.86	-74.8506	-378.546
-69.8581	-348.147	-69.863	-377.361
-64.8695	-347.228	-64.8739	-373.549
-59.885	-345.135	-59.8787	-372.582
-54.889	-342.859	-54.8919	-370.647
-49.8878	-342.004	-49.8932	-366.612
-44.907	-340.385	-44.9104	-360.086
-39.9234	-335.833	-39.9226	-358.152
-34.9465	-332.452	-34.9363	-354.718
-29.947	-327.569	-29.948	-347.719
-24.9639	-322.184	-24.956	-343.054
-19.9689	-316.291	-19.9694	-337.648
-14.9749	-306.964	-14.9795	-333.17
-9.98963	-296.963	-9.99531	-325.485
-4.9897	-284.407	-4.9918	-317.846
0.00345	-267.763	0.00293	-310.313
4.98484	-234.924	4.98403	-299.474
9.97484	4.69447	9.97484	-285.964
14.9561	185.594	14.9469	-268.794
19.9465	225.26	19.9289	-228.177
24.9468	248.628	24.9379	-76.5319
29.9291	272.896	29.9123	104.085
34.8953	291.762	34.9026	201.738
39.9061	307.993	39.8977	256.48
44.882	318.031	44.8786	295.697
49.8883	325.651	49.8728	318.126
54.8764	329.781	54.8604	337.118
59.8594	334.397	59.8431	346.866
64.8608	337.157	64.8409	354.046
69.8439	338.819	69.8251	361.044
74.8368	342.761	74.8195	367.978
79.8251	343.755	79.8094	372.415
84.8135	344.558	84.7932	372.502
89.8091	346.277	89.7905	379.55
94.797	348.128	94.7746	381.503
99.7892	349.486	99.7496	383.213
104.784	349.303	104.778	386.65
109.763	350.152	109.742	386.679
114.747	351.48	114.726	391.048
119.744	352.063	119.722	392.997
124.727	353.881	124.701	394.781
129.714	353.41	129.694	393.372
134.706	353.793	134.681	399.425
139.69	354.228	139.664	395.976
144.674	355.927	144.651	398.444
149.681	354.736	149.648	404.085
154.673	356.038	154.646	404.739
159.655	355.82	159.623	403.355
164.642	357.38	164.613	404.574
169.628	357.757	169.597	409.393
174.624	357.603	174.591	410.756
179.613	357.613	179.584	407.607
184.603	356.73	184.573	409.479
189.595	358.267	189.568	411.228
194.583	357.651	194.553	414.189
199.578	357.308	199.553	412.613
204.61	358.694	204.577	411.859
209.617	358.047	209.593	413.158
214.607	358.851	214.576	415.579
219.598	359.201	219.564	415.094
224.573	358.162	224.543	415.03
229.573	357.803	229.544	415.834
234.554	358.591	234.528	417.063
239.535	359.644	239.507	418.546
244.542	359.346	244.512	418.255
249.515	358.367	249.483	418.293
254.496	357.981	254.463	418.783
259.483	359.643	259.449	418.546
264.467	359.348	264.431	419.644
269.461	358.594	269.423	420.845
274.445	360.327	274.408	419.277
279.434	360.027	279.402	424.248
284.422	359.759	284.389	421.011
289.412	359.614	289.375	420.839
294.402	359.99	294.368	422.296
299.393	358.148	299.358	422.434
304.388	359.94	304.351	420.197
309.38	359.344	309.346	423.575
314.364	360.263	314.334	423.93
319.353	360.775	319.322	425.696
324.343	360.113	324.307	422.944
329.332	360.978	329.294	423.048
334.322	360.358	334.285	423.175
339.314	360.212	339.273	424.481
344.301	360.298	344.263	421.515
349.282	359.676	349.246	424.066
354.281	360.519	354.239	427.044
359.276	359.935	359.237	424.918
364.256	359.7	364.218	422.129
369.25	360.23	369.216	425.694
374.23	361.183	374.192	425.472
379.22	360.993	379.182	426.984
384.217	360.045	384.177	424.684
389.202	361.597	389.16	426.62
394.196	360.68	394.15	424.591
399.179	360.783	399.143	424.059
404.173	360.806	404.131	424.163
409.205	359.432	409.162	423.067
414.223	361.462	414.18	428.91
419.204	360.766	419.163	425.348
424.197	360.015	424.154	427.586
429.176	361.254	429.134	426.422
434.182	361.953	434.136	423.778
439.166	359.876	439.121	424.001
444.146	360.549	444.104	426.244
449.154	360.424	449.102	423.087
454.131	360.692	454.085	425.21
459.131	360.937	459.084	425.599
464.125	360.323	464.079	425.573
469.099	360.309	469.053	425.381
474.088	360.844	474.041	426.148
479.077	360.207	479.029	427.113
484.067	360.599	484.02	424.153
489.058	361.654	489.011	426.657
494.052	360.063	494.001	426.373
499.036	360.929	499.007	426.589

## Sheet: Fig1e
LSMO/SRO//STO		LSMO:PMN-PT
Angle	Mr/Ms	Angle	Mr/Ms
-5	0.74175	0	0.72584
0	0.73553	10	0.69403
5	0.75008	20	0.66159
10	0.7746	30	0.63811
15	0.80338	40	0.64596
20	0.82614	50	0.65944
25	0.84873	60	0.69982
30	0.85963	70	0.72269
35	0.86567	80	0.71939
40	0.86778	90	0.70804
45	0.86745	100	0.68741
50	0.85206	110	0.67312
55	0.8385	120	0.65655
60	0.81458	130	0.66585
65	0.78786	140	0.68419
70	0.7577	150	0.71084
75	0.71369	160	0.73297
80	0.67647	170	0.73638
85	0.68477	180	0.71894
90	0.67143	190	0.69151
95	0.69953	200	0.66585
100	0.74437	210	0.63971
105	0.77981	220	0.64407
110	0.81179	230	0.66603
115	0.83914	240	0.70073
120	0.85834	250	0.71936
125	0.88017	260	0.72615
130	0.88748	270	0.71138
135	0.89204	280	0.69309
140	0.88733	290	0.67061
145	0.87934	300	0.65519
150	0.85986	310	0.65518
155	0.84234	320	0.67597
160	0.81685	330	0.70135
165	0.78041	340	0.72625
170	0.74722	350	0.72932
175	0.73997	360	0.73254
180	0.73791
185	0.75003
190	0.78012
200	0.82935
205	0.84753
210	0.85965
215	0.86821
220	0.86906
225	0.86451
230	0.85576
235	0.83791
240	0.81416
245	0.78414
250	0.75114
255	0.71384
260	0.67312
265	0.67663
270	0.66974
275	0.69876
280	0.74491
285	0.77971
290	0.81786
295	0.84316
300	0.86324
305	0.88049
310	0.8907
315	0.89111
320	0.89063
325	0.87721
330	0.8648
335	0.84403
340	0.8136
345	0.78231
355	0.74175

## Sheet: Fig2a
e_y		e_x		e_x minor loop
E	strain	E	strain	E	strain
-0.16062	0.000202924	-0.00535	-0.0017	299.078	-0.00251
1.8674	0.000197025	0.06225	-0.00168	299.867	-0.00251
2.75282	0.000191897	0.09176	-0.00165	297.907	-0.00251
4.66298	0.000184841	0.15543	-0.00162	297.134	-0.00251
5.6928	0.000178402	0.18976	-0.0016	295.255	-0.00251
6.69528	0.000171886	0.22318	-0.00157	293.981	-0.00251
8.62454	0.000166719	0.28748	-0.00156	293.168	-0.00251
9.14808	0.000159432	0.30494	-0.00153	291.413	-0.00251
10.3391	0.000155422	0.34464	-0.00151	290.298	-0.00251
11.4857	0.000149176	0.38286	-0.00148	289.268	-0.00251
13.4798	0.00014239	0.44933	-0.00146	287.764	-0.0025
14.4965	0.000135218	0.48322	-0.00144	286.725	-0.0025
15.8906	0.000128162	0.52969	-0.00141	285.898	-0.0025
17.5892	0.000120528	0.58631	-0.00139	283.785	-0.0025
18.5235	0.000114976	0.61745	-0.00137	282.745	-0.0025
20.0394	0.000107766	0.66798	-0.00133	281.931	-0.0025
21.4581	0.000100594	0.71527	-0.00131	280.847	-0.0025
22.399	9.33843e-05	0.74663	-0.00127	280.043	-0.0025
24.1162	8.7755e-05	0.80387	-0.00125	277.917	-0.0025
25.4484	7.91183e-05	0.84828	-0.00122	276.891	-0.0025
26.4902	7.07515e-05	0.88301	-0.00119	276.128	-0.0025
28.0866	6.48909e-05	0.93622	-0.00116	274.717	-0.0025
29.167	5.40565e-05	0.97223	-0.00113	273.35	-0.00249
30.0903	4.70006e-05	1.00301	-0.0011	272.452	-0.00249
31.022	4.05616e-05	1.03407	-0.00106	271.544	-0.00249
32.2359	3.55107e-05	1.07453	-0.00105	270.173	-0.00249
33.8438	2.77223e-05	1.12813	-0.00101	268.68	-0.00249
36.0788	1.96253e-05	1.20263	-0.000993342	267.655	-0.00249
37.4704	7.94268e-06	1.24901	-0.000955973	266.691	-0.00249
38.1861	-2.3134e-07	1.27287	-0.000923849	264.771	-0.00249
38.58	-6.86309e-06	1.286	-0.000878767	263.961	-0.00249
39.0113	-1.31093e-05	1.30038	-0.000834341	261.873	-0.00249
40.5083	-1.82759e-05	1.35028	-0.00080615	260.806	-0.00249
41.7652	-2.27484e-05	1.39217	-0.000790763	260.002	-0.00249
42.6406	-2.9573e-05	1.42135	-0.00076639	258.841	-0.00248
43.6591	-3.66674e-05	1.4553	-0.000735153	257.268	-0.00248
44.5419	-3.95977e-05	1.48473	-0.000708158	256.073	-0.00248
46.0334	-4.22967e-05	1.53445	-0.000679312	254.64	-0.00248
47.4462	-4.43016e-05	1.58154	-0.000655171	253.634	-0.00248
48.3796	-4.34919e-05	1.61265	-0.000603957	252.778	-0.00248
49.3662	-4.96996e-05	1.64554	-0.000560456	251.504	-0.00248
50.2594	-5.92616e-05	1.67531	-0.000510438	249.927	-0.00248
51.4091	-6.58934e-05	1.71364	-0.000465125	248.838	-0.00248
52.8019	-7.41059e-05	1.76006	-0.000437706	248.044	-0.00247
54.3009	-8.73694e-05	1.81003	-0.000392277	245.953	-0.00247
55.6434	-0.000108074	1.85478	-0.000351437	245.282	-0.00247
56.89	-0.000129936	1.89633	-0.000312063	244.15	-0.00247
57.7154	-0.000140693	1.92385	-0.000246079	243.349	-0.00247
58.7691	-0.000147711	1.95897	-0.000176471	241.913	-0.00247
60.2831	-0.00015735	2.00944	-0.000106785	240.05	-0.00247
61.2918	-0.000166488	2.04306	-6.16259e-05	239.633	-0.00247
62.3448	-0.000176204	2.07816	-1.36132e-05	239.083	-0.00247
64.3093	-0.000188542	2.14364	4.33464e-05	237.213	-0.00246
65.2844	-0.000199145	2.17615	8.88138e-05	236.229	-0.00246
66.1672	-0.000211213	2.20557	0.000151905	234.427	-0.00246
67.8201	-0.000218308	2.26067	0.00019475	232.836	-0.00246
68.9844	-0.000232497	2.29948	0.000268177	232.026	-0.00246
70.0635	-0.000239823	2.33545	0.00030489	229.991	-0.00246
70.8837	-0.000247341	2.36279	0.000374499	229.407	-0.00246
72.0496	-0.000254513	2.40166	0.000440984	228.217	-0.00246
73.4852	-0.000270051	2.44951	0.000513716	226.999	-0.00246
74.4058	-0.00027942	2.48019	0.000591462	225.476	-0.00246
75.6289	-0.000291219	2.52096	0.000681549	224.215	-0.00245
77.3173	-0.000301976	2.57724	0.000730063	222.727	-0.00245
78.4427	-0.000272249	2.61476	0.000759256	221.368	-0.00245
80.2517	-0.000179597	2.67506	0.000621581	220.064	-0.00245
81.1063	-0.000149985	2.70354	0.00046902	218.613	-0.00245
82.2605	-0.000111429	2.74202	0.000175507	217.306	-0.00245
83.6245	-4.23352e-05	2.78748	8.09852e-07	215.856	-0.00245
84.8783	9.56206e-06	2.82928	-0.000145465	214.473	-0.00244
85.7178	3.99062e-05	2.85726	-0.000380206	213.523	-0.00244
87.5763	6.62789e-05	2.91921	-0.000633112	212.584	-0.00244
88.4183	9.33072e-05	2.94728	-0.000881891	211.602	-0.00244
89.3068	0.000112701	2.97689	-0.00103	210.793	-0.00244
90.3937	0.000125039	3.01312	-0.00116	209.071	-0.00244
92.3408	0.000139807	3.07803	-0.00127	207.702	-0.00244
93.3342	0.00015334	3.11114	-0.00133	206.939	-0.00244
94.2411	0.000170228	3.14137	-0.00143	206.136	-0.00243
95.277	0.000184532	3.1759	-0.0015	204.19	-0.00243
96.1244	0.000197796	3.20415	-0.00156	202.64	-0.00243
97.284	0.000211021	3.2428	-0.00162	201.638	-0.00243
98.2923	0.00022093	3.27641	-0.00165	200.637	-0.00243
99.1654	0.000235234	3.30551	-0.00171	198.521	-0.00243
100.211	0.000241442	3.34037	-0.00175	197.209	-0.00242
101.077	0.000252199	3.36924	-0.00179	196.367	-0.00242
103.113	0.000260952	3.43709	-0.00182	195.592	-0.00242
103.908	0.00026473	3.4636	-0.00185	194.51	-0.00242
105.953	0.000272017	3.53176	-0.00188	192.724	-0.00242
106.658	0.000275526	3.55526	-0.00189	191.872	-0.00242
107.788	0.000281425	3.59293	-0.00192	189.819	-0.00242
108.644	0.000283083	3.62146	-0.00193	188.554	-0.00241
110.384	0.000288558	3.67946	-0.00195	186.935	-0.00241
111.798	0.000291604	3.72659	-0.00196	185.386	-0.00241
112.676	0.000293879	3.75586	-0.00197	183.755	-0.00241
114.527	0.000296578	3.81756	-0.00199	182.95	-0.00241
115.61	0.000296886	3.85365	-0.002	182.164	-0.0024
116.589	0.000299971	3.88631	-0.00201	181.119	-0.0024
117.491	0.000302014	3.91637	-0.00201	179.969	-0.0024
118.874	0.000304058	3.96248	-0.00202	178.357	-0.0024
120.375	0.000305485	4.0125	-0.00203	177.109	-0.0024
121.576	0.000306873	4.05252	-0.00204	174.966	-0.0024
123.408	0.00030961	4.11358	-0.00204	174.082	-0.00239
124.797	0.000312078	4.15989	-0.00205	172.95	-0.00239
126.296	0.000313581	4.20987	-0.00206	172.156	-0.00239
128.29	0.000316589	4.27633	-0.00207	171.134	-0.00239
129.233	0.000317553	4.30776	-0.00207	169.606	-0.00239
129.845	0.000319404	4.32816	-0.00208	168.305	-0.00238
131.753	0.000322295	4.39178	-0.00209	166.888	-0.00238
132.986	0.000323838	4.43287	-0.00209	165.5	-0.00238
133.801	0.000324532	4.46005	-0.0021	163.765	-0.00238
134.898	0.000326035	4.4966	-0.00211	162.436	-0.00238
135.677	0.000328079	4.52256	-0.00211	161.49	-0.00237
136.681	0.000327847	4.55603	-0.00212	160.528	-0.00237
138.218	0.000329428	4.60727	-0.00212	159.309	-0.00237
139.592	0.000331626	4.65306	-0.00213	157.285	-0.00237
140.503	0.000331472	4.68344	-0.00213	156.214	-0.00237
141.97	0.000332474	4.73233	-0.00214	155.242	-0.00236
143.613	0.000334672	4.78709	-0.00214	154.202	-0.00236
144.486	0.000336484	4.81622	-0.00215	152.71	-0.00236
145.552	0.000337564	4.85173	-0.00215	151.718	-0.00236
147.211	0.00033899	4.90703	-0.00216	151.007	-0.00236
149.15	0.000339993	4.97168	-0.00216	148.916	-0.00235
149.947	0.000342268	4.99823	-0.00217	148.105	-0.00235
152.091	0.000342692	5.06968	-0.00218	147.01	-0.00235
153.155	0.000344581	5.10515	-0.00218	145.589	-0.00234
153.954	0.000344774	5.13179	-0.00219	144.607	-0.00234
156.037	0.00034701	5.20123	-0.00219	143.46	-0.00234
156.826	0.00034809	5.22754	-0.0022	141.392	-0.00234
158.881	0.000349169	5.29604	-0.0022	140.183	-0.00234
159.729	0.00035129	5.3243	-0.00221	139.296	-0.00233
161.625	0.000352562	5.38751	-0.00221	137.564	-0.00233
162.641	0.000352871	5.42135	-0.00222	135.96	-0.00233
164.321	0.000353758	5.47735	-0.00222	135.304	-0.00232
165.537	0.000353063	5.51789	-0.00223	134.473	-0.00232
166.985	0.000355338	5.56615	-0.00223	133.203	-0.00232
168.078	0.00035557	5.6026	-0.00224	131.611	-0.00232
168.686	0.000358037	5.62288	-0.00224	130.553	-0.00231
170.162	0.00035769	5.67206	-0.00225	128.625	-0.00231
171.962	0.000359502	5.73208	-0.00225	127.668	-0.00231
173.391	0.000359657	5.77969	-0.00225	126.812	-0.0023
174.473	0.000360428	5.81575	-0.00226	124.86	-0.0023
175.417	0.000362279	5.84723	-0.00226	124.071	-0.0023
176.404	0.000363435	5.88015	-0.00227	122.693	-0.00229
177.785	0.000361623	5.92615	-0.00227	121.677	-0.00229
179.27	0.000363397	5.97567	-0.00227	120.823	-0.00229
180.681	0.000365402	6.02268	-0.00228	119.594	-0.00229
181.921	0.000365363	6.06402	-0.00228	118.507	-0.00228
183.188	0.000366019	6.10627	-0.00229	117.246	-0.00228
183.989	0.000368255	6.13296	-0.00229	115.48	-0.00228
185.204	0.000368255	6.17346	-0.0023	114.527	-0.00227
186.831	0.00036918	6.22769	-0.0023	113.281	-0.00227
187.991	0.000370607	6.26637	-0.0023	111.301	-0.00227
189.218	0.000371686	6.30726	-0.00231	110.344	-0.00226
190.848	0.000371416	6.36159	-0.00231	109.388	-0.00226
192.091	0.000371686	6.40305	-0.00232	108.458	-0.00225
193.688	0.000373614	6.45627	-0.00232	107.51	-0.00225
194.92	0.000373884	6.49733	-0.00232	106.35	-0.00225
196.031	0.000375349	6.53437	-0.00233	104.995	-0.00224
196.84	0.000375002	6.56133	-0.00233	104.213	-0.00224
197.922	0.000377277	6.59739	-0.00233	102.436	-0.00224
199.55	0.000376892	6.65166	-0.00234	101.336	-0.00224
200.837	0.000377624	6.69455	-0.00234	99.7713	-0.00223
201.661	0.000377547	6.72205	-0.00234	98.2448	-0.00223
203.406	0.000380477	6.78021	-0.00235	97.3971	-0.00222
204.546	0.0003804	6.81821	-0.00235	96.3287	-0.00222
206.121	0.000380747	6.87072	-0.00236	94.869	-0.00221
207.679	0.000381634	6.92263	-0.00236	93.2822	-0.00221
208.569	0.000382444	6.95231	-0.00236	91.3074	-0.00221
209.568	0.000383755	6.98561	-0.00237	90.4329	-0.0022
210.933	0.000385335	7.03109	-0.00237	89.6567	-0.00219
211.731	0.000384641	7.05769	-0.00237	88.6834	-0.00219
213.597	0.00038549	7.11991	-0.00238	86.6113	-0.00219
214.62	0.000386338	7.15399	-0.00238	85.0511	-0.00218
216.274	0.000387148	7.20914	-0.00238	83.9046	-0.00218
217.504	0.000386261	7.25012	-0.00238	82.3081	-0.00217
218.957	0.000388536	7.29856	-0.00239	81.063	-0.00217
220.591	0.000388806	7.35303	-0.00239	79.9318	-0.00216
221.471	0.000388189	7.38238	-0.0024	78.3305	-0.00216
222.534	0.000390155	7.41781	-0.0024	77.0844	-0.00215
224.064	0.000389615	7.46878	-0.0024	75.5396	-0.00215
225.226	0.000391273	7.50755	-0.0024	74.2288	-0.00214
226.213	0.00039135	7.54044	-0.00241	72.7543	-0.00214
226.972	0.00039081	7.56573	-0.00241	71.3955	-0.00213
227.776	0.00039135	7.59252	-0.00241	69.9668	-0.00212
228.877	0.000393085	7.62922	-0.00242	68.5399	-0.00212
229.974	0.000392623	7.66581	-0.00242	67.4169	-0.00211
230.74	0.000393895	7.69133	-0.00242	66.4801	-0.00211
232.125	0.000393162	7.73752	-0.00242	65.5577	-0.0021
233.486	0.000395707	7.78288	-0.00242	64.2357	-0.0021
234.876	0.000395939	7.82922	-0.00243	62.7557	-0.00209
236.322	0.000397249	7.87741	-0.00243	61.0172	-0.00208
237.474	0.000397211	7.91579	-0.00243	59.7757	-0.00208
238.414	0.000398445	7.94713	-0.00243	59.1739	-0.00207
239.711	0.000397982	7.99038	-0.00244	58.2147	-0.00206
241.309	0.000398792	8.04364	-0.00244	56.3295	-0.00206
242.413	0.000397828	8.08042	-0.00244	55.2676	-0.00205
244.443	0.000399679	8.14809	-0.00245	54.2169	-0.00205
245.476	0.000400488	8.18253	-0.00245	52.8228	-0.00204
246.89	0.000401259	8.22965	-0.00245	51.9064	-0.00203
248.387	0.000401105	8.27958	-0.00245	50.908	-0.00203
249.609	0.000400488	8.32029	-0.00246	49.3641	-0.00202
251.219	0.000401722	8.37396	-0.00246	47.5865	-0.00201
251.935	0.000402686	8.39784	-0.00246	46.4449	-0.00201
253.164	0.000401876	8.43881	-0.00246	45.462	-0.00199
254.781	0.000403226	8.4927	-0.00247	44.0562	-0.00199
256.011	0.000403534	8.5337	-0.00247	42.6227	-0.00198
257.62	0.000404768	8.58733	-0.00247	41.644	-0.00197
258.85	0.000406464	8.62833	-0.00248	40.6276	-0.00197
260.001	0.000403419	8.66671	-0.00248	38.6673	-0.00196
261.555	0.000405154	8.71849	-0.00248	37.6613	-0.00195
262.545	0.000406195	8.75151	-0.00248	36.7971	-0.00194
264.08	0.00040766	8.80265	-0.00248	35.6221	-0.00193
265.663	0.000407853	8.85542	-0.00249	34.0271	-0.00192
266.564	0.000407274	8.88546	-0.00249	32.9114	-0.00192
267.556	0.000407043	8.91855	-0.00249	32.1168	-0.00191
268.998	0.000409896	8.96661	-0.00249	30.06	-0.0019
270.088	0.000407621	9.00294	-0.0025	29.2148	-0.00189
270.897	0.000409973	9.0299	-0.0025	27.364	-0.00188
272.062	0.000409703	9.06873	-0.0025	26.0561	-0.00187
273.262	0.000409703	9.10873	-0.0025	25.7906	-0.00186
274.216	0.000411014	9.14052	-0.0025	24.9779	-0.00185
276.236	0.000412402	9.20788	-0.00251	22.767	-0.00184
277.255	0.000411978	9.24184	-0.00251	21.3966	-0.00183
278.12	0.000410898	9.27068	-0.00251	20.469	-0.00182
279.178	0.000412441	9.30592	-0.00251	19.0726	-0.00181
280.046	0.00041167	9.33488	-0.00251	17.0676	-0.00179
282.098	0.000413328	9.40327	-0.00251	16.518	-0.00178
282.905	0.000412171	9.43017	-0.00251	15.5075	-0.00177
284.034	0.000414291	9.46779	-0.00252	13.9364	-0.00176
285.65	0.000413944	9.52168	-0.00252	12.4783	-0.00175
286.843	0.000415448	9.56145	-0.00252	10.3722	-0.00173
288.974	0.000414986	9.63247	-0.00252	9.46016	-0.00172
289.779	0.000416682	9.65929	-0.00252	8.5401	-0.0017
290.848	0.000416682	9.69494	-0.00252	7.1714	-0.00169
292.288	0.000416374	9.74294	-0.00253	5.67348	-0.00167
293.395	0.000415872	9.77984	-0.00253	4.66299	-0.00165
294.638	0.000415564	9.82126	-0.00253	3.63308	-0.00164
296.299	0.000417222	9.87662	-0.00253	1.66984	-0.00162
297.354	0.000416528	9.91181	-0.00254	0.67877	-0.00161
299.237	0.000417993	9.97456	-0.00254	-0.13785	-0.00159
299.642	0.000417993	9.98807	-0.00254	-1.35986	-0.00158
298.766	0.000420075	9.95887	-0.00254	-2.92309	-0.00156
296.992	0.000418957	9.89973	-0.00254	-4.04874	-0.00155
295.183	0.000417993	9.83945	-0.00254	-4.87369	-0.00153
294.302	0.000418031	9.81007	-0.00254	-6.94677	-0.00151
293.289	0.000418957	9.77631	-0.00254	-7.76588	-0.0015
290.931	0.000417029	9.69771	-0.00254	-9.62041	-0.00147
290.128	0.000417415	9.67092	-0.00254	-10.9591	-0.00146
289.081	0.000418301	9.63602	-0.00254	-11.7749	-0.00144
288.224	0.00041541	9.60748	-0.00254	-12.7527	-0.00142
286.431	0.000417029	9.54771	-0.00254	-13.609	-0.0014
285.04	0.000416296	9.50133	-0.00254	-15.1495	-0.00139
284.323	0.000416258	9.47743	-0.00253	-16.4626	-0.00137
283.575	0.000417376	9.45249	-0.00253	-17.4204	-0.00135
282.369	0.000416296	9.41231	-0.00253	-19.0407	-0.00133
280.312	0.000416451	9.34374	-0.00253	-21.119	-0.0013
278.783	0.000415911	9.29277	-0.00253	-22.1837	-0.00129
277.568	0.000416142	9.25226	-0.00253	-22.9935	-0.00126
275.968	0.000414831	9.19894	-0.00253	-24.0973	-0.00124
274.871	0.000414677	9.16236	-0.00253	-24.9064	-0.00122
274.144	0.00041433	9.13812	-0.00253	-27.015	-0.00119
272.898	0.000415602	9.09661	-0.00253	-27.81	-0.00117
271.56	0.000415371	9.05201	-0.00253	-28.8379	-0.00114
270.584	0.000414484	9.01945	-0.00253	-29.9672	-0.00112
269.716	0.00041433	8.99053	-0.00252	-30.7808	-0.00109
268.433	0.000414793	8.94778	-0.00252	-32.6994	-0.00108
266.865	0.000413443	8.89549	-0.00252	-33.6981	-0.00105
265.745	0.000413482	8.85818	-0.00252	-34.7241	-0.00101
264.699	0.000412749	8.8233	-0.00252	-35.5936	-0.000989293
263.851	0.000412402	8.79504	-0.00252	-36.5439	-0.000955819
262.586	0.000413173	8.75288	-0.00252	-38.36	-0.000935032
261.257	0.000412749	8.70857	-0.00252	-39.5754	-0.000910197
260.353	0.00041325	8.67843	-0.00252	-40.5538	-0.000879384
258.772	0.000413366	8.62572	-0.00252	-41.4896	-0.00085397
256.963	0.000412441	8.56543	-0.00251	-42.4147	-0.000810932
256.553	0.000412132	8.55175	-0.00251	-43.3878	-0.00078386
255.941	0.000411862	8.53138	-0.00251	-44.5187	-0.00075513
254.747	0.000412287	8.49156	-0.00251	-46.3836	-0.000724972
253.123	0.000411053	8.43742	-0.00251	-47.3442	-0.000695355
251.923	0.000412209	8.39745	-0.00251	-48.217	-0.000654669
249.854	0.000410551	8.32846	-0.00251	-49.8005	-0.000628407
249.059	0.000409973	8.30196	-0.00251	-50.9964	-0.000589148
247.941	0.000410474	8.26471	-0.00251	-52.6058	-0.000565701
247.133	0.000410976	8.23778	-0.00251	-53.8493	-0.000512251
246.049	0.000409703	8.20164	-0.00251	-55.0064	-0.000480127
244.475	0.000409433	8.14916	-0.00251	-56.6253	-0.000424555
243.189	0.000409356	8.10631	-0.0025	-57.8803	-0.000351669
242.049	0.000409703	8.06829	-0.0025	-58.7139	-0.000312102
241.221	0.000409086	8.04069	-0.0025	-60.4926	-0.000238328
239.45	0.000408701	7.98166	-0.0025	-61.8609	-0.000194017
238.313	0.000409241	7.94377	-0.0025	-62.7054	-0.000126877
236.677	0.000408701	7.88923	-0.0025	-64.5312	-6.44025e-05
234.864	0.000408932	7.82879	-0.0025	-65.9862	2.57996e-05
233.785	0.000407544	7.79282	-0.0025	-66.7039	0.000106978
232.976	0.000408238	7.76588	-0.00249	-67.5005	0.000169683
231.773	0.000407274	7.72576	-0.00249	-68.4181	0.000264783
230.382	0.000406619	7.6794	-0.00249	-69.375	0.000333852
229.441	0.000406966	7.64802	-0.00249	-69.4633	0.000411251
228.499	0.000405848	7.61663	-0.00249	-67.5665	0.000477813
226.382	0.000405886	7.54606	-0.00249	-66.5899	0.00050959
225.267	0.000404382	7.5089	-0.00249	-65.4005	0.000544684
224.278	0.000405462	7.47594	-0.00248	-63.3287	0.000556716
223.124	0.000406195	7.43748	-0.00248	-62.5239	0.000562076
222.282	0.000404807	7.40942	-0.00248	-61.4689	0.000563002
220.646	0.000405076	7.35486	-0.00248	-60.543	0.000561883
219.377	0.000404652	7.31255	-0.00248	-59.3178	0.000560225
218.393	0.000404267	7.27976	-0.00248	-57.5518	0.000558104
215.945	0.000402416	7.19817	-0.00248	-56.1611	0.000555906
215.412	0.00040257	7.18041	-0.00247	-54.6662	0.000552821
214.615	0.000403187	7.15384	-0.00247	-53.2759	0.000549774
213.554	0.00040392	7.11847	-0.00247	-52.0383	0.00054746
211.698	0.000403226	7.05661	-0.00247	-50.7882	0.000544452
210.89	0.000402185	7.02968	-0.00247	-50.0055	0.000542293
209.672	0.000400951	6.98907	-0.00247	-47.9166	0.00053832
208.045	0.000401606	6.93484	-0.00247	-47.1324	0.000535775
206.823	0.00040018	6.89411	-0.00246	-46.0625	0.000532073
204.801	0.000399948	6.82671	-0.00246	-45.232	0.000530338
203.98	0.000399139	6.79935	-0.00246	-43.3621	0.000527368
202.856	0.000399948	6.76187	-0.00246	-42.0215	0.000524013
202.051	0.000398715	6.73502	-0.00246	-40.5301	0.000519308
201.005	0.000398522	6.70015	-0.00246	-39.0845	0.000513639
199.421	0.000399756	6.64738	-0.00245	-38.514	0.000509204
198.131	0.000398406	6.60438	-0.00245	-36.9254	0.000506196
197	0.000397789	6.56667	-0.00245	-35.7254	0.000501761
196.221	0.000398676	6.5407	-0.00245	-34.935	0.000498522
194.89	0.000397635	6.49634	-0.00245	-34.1315	0.000492737
193.471	0.000396286	6.44903	-0.00245	-33.0861	0.000489035
192.342	0.000397327	6.41139	-0.00245	-32.2477	0.000485333
191.413	0.000395823	6.38044	-0.00244	-31.1982	0.00047978
189.931	0.0003959	6.33104	-0.00244	-29.6968	0.000477697
188.488	0.000395437	6.28292	-0.00244	-28.4058	0.000471257
187.587	0.000395129	6.25292	-0.00244	-27.5144	0.000467285
186.273	0.000394165	6.2091	-0.00244	-26.5997	0.000459572
184.76	0.000393587	6.15867	-0.00244	-25.2459	0.000454366
183.462	0.000394666	6.11539	-0.00243	-23.7623	0.000446691
181.886	0.000393895	6.06286	-0.00243	-22.3197	0.000439133
180.833	0.000392815	6.02776	-0.00243	-21.0086	0.00043304
180.015	0.000392738	6.0005	-0.00243	-19.9392	0.00042066
177.91	0.000391273	5.93035	-0.00242	-19.1395	0.000413912
176.842	0.000392006	5.89473	-0.00242	-18.0923	0.000401764
176.023	0.000390386	5.86744	-0.00242	-16.5486	0.000396249
173.91	0.000391196	5.797	-0.00242	-15.2553	0.000385683
173.113	0.000391042	5.77042	-0.00241	-13.2304	0.000378702
172.026	0.000388883	5.73419	-0.00241	-12.3052	0.000362505
170.903	0.000387379	5.69676	-0.00241	-10.6023	0.000350473
170.079	0.000387225	5.66932	-0.00241	-9.40172	0.000338171
167.978	0.000387726	5.59926	-0.00241	-8.41304	0.000322128
167.177	0.000386878	5.57256	-0.00241	-5.93451	0.00030489
165.272	0.000386801	5.50907	-0.0024	-4.71707	0.000288693
164.273	0.000386415	5.47576	-0.0024	-3.59094	0.000271571
163.283	0.000385413	5.44276	-0.0024	-2.70039	0.000249396
161.814	0.000384719	5.39379	-0.0024	-1.12012	0.000230114
160.409	0.00038414	5.34695	-0.00239	0.38604	0.000211873
158.573	0.000382559	5.28577	-0.00239	1.22724	0.000187577
157.364	0.000381634	5.24547	-0.00239	2.244	0.000173386
156.379	0.000382521	5.21262	-0.00239	3.18201	0.000148936
154.885	0.000381673	5.16283	-0.00238	5.16113	0.000129769
153.62	0.000379552	5.12065	-0.00238	5.96803	0.000103661
152.282	0.00038067	5.07608	-0.00238	7.12279	7.27325e-05
151.963	0.000377663	5.06544	-0.00237	8.60769	5.28718e-05
150.677	0.000377663	5.02257	-0.00237	9.82673	3.07744e-05
149.776	0.000379051	4.99253	-0.00237	11.2642	-4.47347e-06
147.824	0.000376699	4.92746	-0.00237	12.2565	-2.82677e-05
147.024	0.000377316	4.90081	-0.00236	13.0091	-7.43522e-05
144.881	0.000375041	4.82936	-0.00236	13.8118	-9.78379e-05
143.807	0.000374038	4.79355	-0.00236	15.7303	-0.00013995
142.985	0.000373961	4.76616	-0.00236	16.9697	-0.000162202
140.756	0.000373614	4.69186	-0.00235	17.7279	-0.000208325
139.33	0.000371879	4.64432	-0.00235	18.7407	-0.000238367
137.96	0.00036972	4.59868	-0.00235	19.612	-0.000271262
136.86	0.000371147	4.56199	-0.00234	21.1175	-0.000303232
136.095	0.000370607	4.5365	-0.00234	22.4803	-0.000333852
135.308	0.000370298	4.51026	-0.00234	23.9191	-0.000383909
133.672	0.000369604	4.45574	-0.00233	24.9954	-0.000436279
132.397	0.000369604	4.41324	-0.00233	25.8927	-0.000481862
130.953	0.000367676	4.36511	-0.00233	26.7494	-0.000536739
129.349	0.000365941	4.31164	-0.00232	28.6554	-0.000566511
128.433	0.000365672	4.2811	-0.00232	29.6789	-0.000607582
126.951	0.000363821	4.23169	-0.00232	31.4411	-0.000672525
125.027	0.000364129	4.16757	-0.00231	32.5986	-0.000710048
123.896	0.000363474	4.12988	-0.00231	33.5645	-0.000779464
123.08	0.000361585	4.10267	-0.00231	34.5674	-0.000822849
121.025	0.000361122	4.03417	-0.0023	35.5099	-0.000864922
120.679	0.000360659	4.02263	-0.0023	36.5636	-0.00091494
119.083	0.000360582	3.96945	-0.00229	37.482	-0.000952039
117.922	0.000358461	3.93072	-0.00229	38.8784	-0.000998394
117.154	0.000357767	3.90512	-0.00229	40.393	-0.00103
116.348	0.00035769	3.87827	-0.00228	41.3015	-0.00108
114.822	0.000356842	3.82739	-0.00228	42.7584	-0.00112
113.474	0.000356187	3.78247	-0.00228	44.2914	-0.00115
112.175	0.000356148	3.73918	-0.00228	45.29	-0.00121
110.447	0.00035341	3.68156	-0.00227	46.3004	-0.00125
109.495	0.000350904	3.64984	-0.00227	47.165	-0.00129
108.471	0.00035156	3.61571	-0.00226	48.4478	-0.00132
107.01	0.00035048	3.56699	-0.00226	50.0221	-0.00135
105.865	0.000349555	3.52882	-0.00226	51.1853	-0.00138
104.484	0.000349169	3.4828	-0.00225	52.2092	-0.0014
103.521	0.000348784	3.45069	-0.00225	52.9898	-0.00144
102.206	0.000347203	3.40685	-0.00225	55.0771	-0.00146
100.215	0.000344311	3.3405	-0.00224	55.8986	-0.00148
98.9969	0.000344465	3.2999	-0.00224	57.9827	-0.0015
98.2198	0.000343733	3.27399	-0.00223	58.7803	-0.00151
97.2063	0.000343848	3.24021	-0.00223	60.732	-0.00152
96.3607	0.000341574	3.21202	-0.00222	61.7727	-0.00153
95.1963	0.000340918	3.17321	-0.00222	62.7568	-0.00155
93.4414	0.000340687	3.11471	-0.00222	63.8891	-0.00156
91.5476	0.000337602	3.05159	-0.00221	65.3726	-0.00158
90.6385	0.000337332	3.02128	-0.0022	66.749	-0.00159
89.9728	0.000335752	2.99909	-0.0022	67.9394	-0.00159
89.1615	0.000335173	2.97205	-0.00219	68.7573	-0.0016
87.7425	0.000334518	2.92475	-0.00219	70.7017	-0.00162
86.3649	0.000333477	2.87883	-0.00219	71.66	-0.00162
85.2194	0.00033124	2.84065	-0.00218	72.6575	-0.00163
84.3675	0.000331549	2.81225	-0.00218	74.1194	-0.00164
82.9098	0.000329081	2.76366	-0.00217	75.4928	-0.00165
81.4882	0.000329775	2.71627	-0.00217	77.2536	-0.00166
80.1527	0.000326305	2.67176	-0.00216	77.9664	-0.00167
78.2345	0.000325495	2.60782	-0.00216	78.736	-0.00168
77.3071	0.000324801	2.5769	-0.00215	80.5461	-0.00169
76.3063	0.000323182	2.54354	-0.00215	81.597	-0.0017
75.1672	0.000321833	2.50557	-0.00214	82.5685	-0.00171
74.2862	0.000320753	2.47621	-0.00214	83.4842	-0.00171
72.5482	0.000318208	2.41827	-0.00213	84.927	-0.00172
70.8104	0.000316011	2.36035	-0.00213	86.3912	-0.00173
69.7513	0.000315548	2.32504	-0.00212	87.5669	-0.00174
68.9312	0.000315124	2.29771	-0.00211	89.2644	-0.00175
66.7011	0.000312772	2.22337	-0.00211	90.107	-0.00176
65.3402	0.000311191	2.17801	-0.0021	91.2146	-0.00177
64.4149	0.000310227	2.14716	-0.0021	92.2419	-0.00178
62.9536	0.000307297	2.09845	-0.00209	93.201	-0.00179
61.038	0.00030668	2.0346	-0.00208	95.1583	-0.0018
59.9539	0.00030533	1.99846	-0.00208	95.963	-0.00181
59.4114	0.000303402	1.98038	-0.00207	98.0763	-0.00182
57.7753	0.000302516	1.92584	-0.00206	98.8933	-0.00183
56.7424	0.000299894	1.89142	-0.00206	100.961	-0.00184
55.9124	0.000299238	1.86375	-0.00205	102.063	-0.00185
53.8618	0.000297773	1.79539	-0.00204	102.857	-0.00186
53.0541	0.000296115	1.76847	-0.00204	104.969	-0.00187
51.989	0.000294843	1.73297	-0.00203	106.388	-0.00189
51.177	0.000291835	1.7059	-0.00203	107.312	-0.00189
49.2933	0.000290216	1.64311	-0.00202	108.022	-0.00191
47.9782	0.00028852	1.59927	-0.00201	108.801	-0.00192
47.2064	0.000286746	1.57354	-0.00201	110.775	-0.00193
45.4028	0.000286592	1.51343	-0.002	111.691	-0.00193
44.317	0.000284934	1.47723	-0.00199	113.509	-0.00194
42.6779	0.000281811	1.4226	-0.00199	114.593	-0.00195
41.4298	0.000281117	1.38099	-0.00198	115.571	-0.00196
40.5067	0.000276721	1.35023	-0.00197	116.491	-0.00197
39.5486	0.000275989	1.31829	-0.00196	117.876	-0.00198
38.3764	0.000275295	1.27921	-0.00195	119.536	-0.00198
36.6487	0.000273444	1.22162	-0.00195	120.46	-0.00199
35.5911	0.000270514	1.18637	-0.00194	121.826	-0.002
33.9609	0.000268509	1.13203	-0.00193	123.38	-0.002
33.1218	0.000265655	1.10406	-0.00192	124.278	-0.00202
32.2865	0.000264499	1.07622	-0.00191	125.301	-0.00202
30.585	0.00026234	1.0195	-0.0019	126.369	-0.00203
29.3826	0.00026018	0.97942	-0.0019	128.309	-0.00204
28.4246	0.000257404	0.94749	-0.00189	129.313	-0.00204
27.2964	0.000257134	0.90988	-0.00188	130.391	-0.00205
26.3928	0.000254975	0.87976	-0.00187	132.209	-0.00206
24.8859	0.000252778	0.82953	-0.00186	133.121	-0.00207
23.9773	0.000249886	0.79924	-0.00185	135.172	-0.00208
23.3049	0.000247881	0.77683	-0.00185	136.207	-0.00208
21.6565	0.000244912	0.72188	-0.00184	137.004	-0.00209
20.4017	0.000244025	0.68006	-0.00183	138.078	-0.00209
19.4151	0.000240092	0.64717	-0.00182	138.903	-0.0021
18.5057	0.00023909	0.61686	-0.00181	141.014	-0.00211
17.2852	0.000237355	0.57617	-0.0018	141.816	-0.00211
15.4638	0.000232921	0.51546	-0.00179	143.799	-0.00212
14.5208	0.000230607	0.48403	-0.00178	144.997	-0.00213
13.6213	0.000228217	0.45404	-0.00177	145.782	-0.00214
12.6217	0.000225788	0.42072	-0.00176	147.664	-0.00214
11.505	0.000222973	0.3835	-0.00175	148.101	-0.00215
9.69894	0.00021958	0.3233	-0.00174	148.909	-0.00215
8.8058	0.00021584	0.29353	-0.00173	151.018	-0.00216
6.98551	0.000211522	0.23285	-0.00171	151.819	-0.00216
6.11508	0.000209247	0.20384	-0.0017	153.854	-0.00217
4.96951	0.000205777	0.16565	-0.00168	154.736	-0.00217
4.17032	0.000203888	0.13901	-0.00168	156.651	-0.00218
2.27173	0.000198683	0.07572	-0.00166	157.974	-0.00218
1.66247	0.000195945	0.05542	-0.00165	159.456	-0.00219
1.04548	0.000194133	0.03485	-0.00164	160.945	-0.0022
-1.02625	0.000188041	-0.03421	-0.00162	162.068	-0.0022
-2.11998	0.000186383	-0.07067	-0.00161	162.868	-0.00221
-2.90295	0.000181795	-0.09677	-0.0016	164.926	-0.00221
-4.96837	0.000179404	-0.16561	-0.00159	165.758	-0.00222
-5.76387	0.000173929	-0.19213	-0.00156	167.638	-0.00222
-7.11742	0.000170189	-0.23725	-0.00155	168.934	-0.00223
-9.00626	0.00016456	-0.30021	-0.00153	169.74	-0.00223
-10.6403	0.000159856	-0.35468	-0.00152	171.638	-0.00223
-11.5602	0.000154265	-0.38534	-0.0015	173.238	-0.00224
-12.4995	0.000151566	-0.41665	-0.00148	174.253	-0.00224
-13.8415	0.000148096	-0.46138	-0.00146	175.263	-0.00225
-15.2899	0.000141542	-0.50966	-0.00144	177.167	-0.00226
-16.5612	0.000137609	-0.55204	-0.00142	177.94	-0.00226
-18.0446	0.000131671	-0.60149	-0.0014	180.054	-0.00226
-18.8378	0.000128856	-0.62793	-0.00139	181.573	-0.00227
-20.8225	0.000120798	-0.69408	-0.00136	182.719	-0.00227
-21.7431	0.000116827	-0.72477	-0.00134	183.535	-0.00227
-23.5378	0.000110465	-0.78459	-0.00131	184.756	-0.00228
-24.8974	0.00010445	-0.82991	-0.0013	185.998	-0.00228
-25.7415	9.85509e-05	-0.85805	-0.00127	187.076	-0.00228
-26.7858	9.37313e-05	-0.89286	-0.00125	187.817	-0.00229
-28.1205	8.72538e-05	-0.93735	-0.00122	189.951	-0.00229
-28.8868	8.20872e-05	-0.96289	-0.0012	190.675	-0.00229
-30.9701	7.44144e-05	-1.03234	-0.00117	191.477	-0.0023
-31.7658	7.01346e-05	-1.05886	-0.00115	192.906	-0.0023
-33.6614	6.04569e-05	-1.12205	-0.00112	194.585	-0.0023
-34.9648	5.29769e-05	-1.16549	-0.0011	195.493	-0.00231
-35.7858	4.61909e-05	-1.19286	-0.00106	196.378	-0.00231
-36.8597	4.0446e-05	-1.22866	-0.00103	197.328	-0.00231
-38.369	3.13466e-05	-1.27897	-0.000999474	198.285	-0.00232
-39.785	2.20159e-05	-1.32617	-0.000960022	199.293	-0.00232
-40.934	1.63095e-05	-1.36447	-0.00093912	200.337	-0.00232
-41.7721	1.03332e-05	-1.3924	-0.000903525	202.162	-0.00232
-42.8428	4.43402e-06	-1.42809	-0.000876106	202.99	-0.00232
-44.2885	-4.58824e-06	-1.47628	-0.000838814	205.058	-0.00233
-45.6221	-9.7934e-06	-1.52074	-0.000816177	206.175	-0.00233
-47.1899	-1.75433e-05	-1.573	-0.000772059	207.723	-0.00233
-48.2435	-2.3134e-05	-1.60812	-0.000731258	209.223	-0.00234
-49.1416	-2.79536e-05	-1.63805	-0.00069763	210.243	-0.00234
-51.1509	-3.62433e-05	-1.70503	-0.000655749	211.111	-0.00234
-51.9578	-3.87109e-05	-1.73193	-0.000627751	212.169	-0.00235
-54.0403	-4.47257e-05	-1.80135	-0.000580163	213.017	-0.00235
-55.2664	-4.46872e-05	-1.84221	-0.000553052	215.043	-0.00235
-56.8364	-3.69373e-05	-1.89455	-0.000503034	215.84	-0.00235
-58.0335	-4.03688e-05	-1.93445	-0.000474034	217.885	-0.00236
-59.5482	-5.13189e-05	-1.98494	-0.000411289	218.729	-0.00236
-60.5657	-5.8182e-05	-2.01886	-0.000371838	219.752	-0.00236
-62.1253	-6.60861e-05	-2.07084	-0.000313336	221.757	-0.00236
-63.7208	-7.1407e-05	-2.12403	-0.000243843	222.704	-0.00236
-65.0754	-7.92725e-05	-2.16918	-0.000164747	223.768	-0.00237
-65.9097	-8.16245e-05	-2.19699	-0.000122982	225.277	-0.00237
-67.0427	-8.47861e-05	-2.23476	-4.40405e-05	226.266	-0.00237
-68.2606	-8.39764e-05	-2.27535	1.83181e-05	227.281	-0.00237
-69.3934	-8.27812e-05	-2.31311	7.13056e-05	229.132	-0.00238
-70.5675	-7.2448e-05	-2.35225	0.000127301	229.923	-0.00238
-72.4203	-6.90165e-05	-2.41401	0.000178939	232.06	-0.00238
-73.7573	-7.15997e-05	-2.45858	0.000232196	233.125	-0.00238
-75.1626	-7.07129e-05	-2.50542	0.000300224	233.92	-0.00238
-75.9734	-7.1407e-05	-2.53245	0.000349355	235.009	-0.00239
-77.9904	-7.84243e-05	-2.59968	0.00042255	235.813	-0.00239
-78.7265	-8.99142e-05	-2.62422	0.000466359	237.88	-0.00239
-79.8521	-0.000111891	-2.66174	0.00054962	238.725	-0.00239
-80.6898	-0.000123613	-2.68966	0.000590382	240.57	-0.00239
-82.4195	-0.000119294	-2.74732	0.000634192	241.876	-0.0024
-83.848	-0.000109308	-2.79493	0.000629217	242.717	-0.0024
-84.7015	-9.60832e-05	-2.82338	0.000568863	244.613	-0.0024
-86.4374	-7.16383e-05	-2.88125	0.000492699	246.223	-0.0024
-87.5872	-3.2966e-05	-2.91958	0.000385605	247.223	-0.0024
-89.0781	-4.12556e-06	-2.96927	0.00021357	247.992	-0.00241
-90.4656	-2.96886e-05	-3.01552	3.70218e-06	248.789	-0.00241
-91.3785	-3.36985e-05	-3.04595	-0.000356644	250.648	-0.00241
-92.6372	-1.91241e-05	-3.08791	-0.000567359	251.603	-0.00241
-93.5989	1.16056e-05	-3.11996	-0.000801561	253.146	-0.00241
-94.5968	4.87356e-05	-3.15323	-0.001	254.061	-0.00241
-95.5132	7.27179e-05	-3.18377	-0.0011	255.11	-0.00242
-96.8985	9.70472e-05	-3.22995	-0.00121	255.861	-0.00242
-98.4048	0.000116865	-3.28016	-0.00128	256.99	-0.00242
-99.6266	0.000135064	-3.32089	-0.00136	258.453	-0.00242
-101.455	0.000155653	-3.38182	-0.00142	259.805	-0.00242
-102.424	0.000169726	-3.41415	-0.00146	260.65	-0.00242
-103.359	0.000185149	-3.44531	-0.00153	262.326	-0.00243
-104.359	0.000196639	-3.47865	-0.00157	263.539	-0.00243
-105.457	0.000208245	-3.51525	-0.00162	265.051	-0.00243
-107.249	0.00022093	-3.57497	-0.00165	266.627	-0.00243
-108.089	0.000230646	-3.60295	-0.00169	267.527	-0.00243
-110.14	0.000243601	-3.67134	-0.00173	269.012	-0.00243
-110.945	0.000252623	-3.69817	-0.00176	269.956	-0.00243
-113.024	0.000265	-3.76746	-0.0018	270.641	-0.00244
-113.833	0.000271092	-3.79444	-0.00182	272.358	-0.00244
-114.877	0.000281271	-3.82923	-0.00186	273.468	-0.00244
-116.012	0.000285435	-3.86706	-0.00188	274.428	-0.00244
-116.835	0.00029253	-3.89449	-0.00191	276.002	-0.00244
-118.857	0.000298968	-3.9619	-0.00193	277.945	-0.00244
-120.403	0.000306718	-4.01343	-0.00196	278.406	-0.00245
-121.732	0.000312887	-4.05772	-0.00198	279.196	-0.00245
-122.258	0.000317553	-4.07526	-0.002	281.232	-0.00245
-122.86	0.000319712	-4.09532	-0.00202	282.238	-0.00245
-124.829	0.000325765	-4.16096	-0.00204	283.138	-0.00245
-126.024	0.000332166	-4.2008	-0.00205	285.107	-0.00245
-126.844	0.000335058	-4.22813	-0.00207	285.87	-0.00245
-127.951	0.000339761	-4.26505	-0.00208	287.959	-0.00245
-129.393	0.000343193	-4.3131	-0.0021	289.478	-0.00246
-130.38	0.000348668	-4.34601	-0.00211	290.49	-0.00246
-131.577	0.000353333	-4.38588	-0.00213	291.877	-0.00246
-133.31	0.000357652	-4.44365	-0.00215	293.516	-0.00246
-134.151	0.000361045	-4.47171	-0.00216	294.438	-0.00246
-135.397	0.00036517	-4.51323	-0.00218	295.542	-0.00246
-136.993	0.000369103	-4.56645	-0.00219	297.073	-0.00246
-138.09	0.000373537	-4.60299	-0.00221	298.238	-0.00247
-138.89	0.000375311	-4.62966	-0.00222	299.84	-0.00247
-140.946	0.000380053	-4.69819	-0.00224
-142.08	0.000381248	-4.73599	-0.00224
-142.846	0.000385875	-4.76152	-0.00226
-144.843	0.000388921	-4.82809	-0.00227
-145.758	0.000391929	-4.85861	-0.00229
-147.626	0.000394435	-4.92088	-0.0023
-148.678	0.000398329	-4.95592	-0.00231
-149.699	0.000402609	-4.98996	-0.00233
-150.6	0.000404652	-5.02	-0.00234
-152.131	0.000407968	-5.07104	-0.00235
-153.697	0.000410976	-5.12324	-0.00236
-154.599	0.000413713	-5.15329	-0.00237
-156.197	0.00041726	-5.20658	-0.00238
-158.032	0.000419959	-5.26774	-0.00239
-159.124	0.000421232	-5.30415	-0.0024
-159.94	0.000425203	-5.33132	-0.00241
-162.039	0.000426861	-5.40129	-0.00242
-162.82	0.000429367	-5.42734	-0.00244
-164.791	0.000431873	-5.49303	-0.00245
-166.184	0.000435421	-5.53947	-0.00246
-166.963	0.000436577	-5.56544	-0.00246
-168.118	0.000438659	-5.60393	-0.00248
-169.69	0.000440549	-5.65634	-0.00248
-170.938	0.000444019	-5.69792	-0.00249
-172.045	0.000446448	-5.73484	-0.0025
-172.851	0.00044826	-5.7617	-0.00251
-174.848	0.000450188	-5.82825	-0.00251
-175.755	0.000452424	-5.85851	-0.00252
-176.803	0.000453542	-5.89345	-0.00253
-178.334	0.000454853	-5.94445	-0.00254
-179.674	0.000458053	-5.98912	-0.00255
-180.572	0.000457591	-6.01908	-0.00256
-182.065	0.000460367	-6.06883	-0.00256
-183.668	0.000462796	-6.12227	-0.00257
-184.575	0.000464222	-6.1525	-0.00257
-185.564	0.00046561	-6.18546	-0.00258
-186.983	0.000467037	-6.23276	-0.00259
-188.39	0.000469697	-6.27967	-0.00259
-190.397	0.000471317	-6.34657	-0.0026
-191.618	0.000472126	-6.38727	-0.00261
-192.6	0.000473823	-6.41999	-0.00262
-194.51	0.000477062	-6.48367	-0.00262
-195.62	0.000477717	-6.52068	-0.00263
-196.6	0.000478064	-6.55333	-0.00263
-197.48	0.000480262	-6.58266	-0.00264
-198.51	0.000480185	-6.61699	-0.00265
-200.075	0.000482498	-6.66915	-0.00265
-201.237	0.000481881	-6.70789	-0.00265
-202.523	0.000483077	-6.75077	-0.00266
-204.072	0.000485236	-6.8024	-0.00267
-205.259	0.00048647	-6.84198	-0.00267
-206.841	0.000488359	-6.89471	-0.00267
-208.01	0.000490132	-6.93368	-0.00268
-208.788	0.00048913	-6.9596	-0.00268
-210.659	0.000491983	-7.02196	-0.00269
-211.58	0.000491945	-7.05265	-0.00269
-212.333	0.000493256	-7.07778	-0.00269
-213.504	0.000494142	-7.11681	-0.0027
-215.602	0.000495492	-7.18672	-0.0027
-216.844	0.0004958	-7.22812	-0.00271
-217.651	0.000496533	-7.25503	-0.00271
-218.627	0.000498499	-7.28758	-0.00271
-219.424	0.000498808	-7.31413	-0.00272
-220.223	0.000500042	-7.34077	-0.00272
-221.864	0.000499463	-7.39546	-0.00272
-223.46	0.000502432	-7.44867	-0.00273
-225.52	0.000503512	-7.51735	-0.00273
-226.906	0.000504514	-7.56352	-0.00273
-227.705	0.000503936	-7.59018	-0.00274
-228.988	0.000505632	-7.63295	-0.00274
-230.394	0.000505517	-7.6798	-0.00274
-231.534	0.00050756	-7.7178	-0.00274
-232.477	0.000507637	-7.74923	-0.00275
-233.833	0.0005081	-7.79443	-0.00275
-235.379	0.000508987	-7.84597	-0.00275
-236.271	0.000509025	-7.87569	-0.00276
-237.692	0.00051076	-7.92306	-0.00276
-238.958	0.00051184	-7.96526	-0.00276
-239.76	0.000512187	-7.99201	-0.00276
-240.801	0.000514076	-8.02672	-0.00276
-241.637	0.00051238	-8.05457	-0.00277
-243.256	0.000514153	-8.10855	-0.00277
-244.755	0.00051423	-8.15849	-0.00277
-245.633	0.000515541	-8.18777	-0.00277
-246.634	0.000515888	-8.22114	-0.00278
-247.542	0.000516197	-8.25141	-0.00278
-248.512	0.0005177	-8.28373	-0.00278
-250.965	0.000519166	-8.36549	-0.00278
-251.484	0.000519667	-8.38281	-0.00278
-252.581	0.000519281	-8.41938	-0.00279
-254.156	0.000521518	-8.47187	-0.00279
-255.225	0.000520978	-8.50749	-0.00279
-256.031	0.000521633	-8.53436	-0.00279
-257.237	0.000520515	-8.57457	-0.00279
-258.842	0.000522829	-8.62806	-0.0028
-260.003	0.000523368	-8.66677	-0.0028
-260.79	0.000523176	-8.69298	-0.0028
-262.685	0.000524217	-8.75616	-0.0028
-263.984	0.000524409	-8.79945	-0.0028
-264.749	0.000526144	-8.82497	-0.0028
-266.085	0.000527571	-8.86949	-0.00281
-267.475	0.000526029	-8.91583	-0.00281
-268.85	0.000527571	-8.96166	-0.00281
-270.319	0.00052734	-9.01062	-0.00281
-271.454	0.000528419	-9.04846	-0.00281
-272.417	0.000528188	-9.08056	-0.00281
-273.626	0.000530309	-9.12087	-0.00281
-275.284	0.000529267	-9.17614	-0.00281
-276.117	0.000529229	-9.20389	-0.00282
-277.697	0.000529615	-9.25656	-0.00282
-278.821	0.000531195	-9.29402	-0.00282
-280.306	0.000532853	-9.34355	-0.00282
-281.658	0.000533316	-9.3886	-0.00282
-283.988	0.000533856	-9.46628	-0.00282
-284.626	0.000531851	-9.48754	-0.00283
-286.63	0.000533817	-9.55435	-0.00283
-287.6	0.000533856	-9.58668	-0.00283
-288.47	0.000535051	-9.61566	-0.00283
-289.414	0.000534897	-9.64714	-0.00283
-290.649	0.000535321	-9.68831	-0.00283
-292.326	0.000536902	-9.74421	-0.00283
-293.358	0.000537249	-9.77859	-0.00284
-294.995	0.000538328	-9.83316	-0.00284
-295.548	0.000537519	-9.85161	-0.00284
-296.479	0.000538097	-9.88262	-0.00284
-298.322	0.000538328	-9.94407	-0.00284
-299.657	0.000538868	-9.98858	-0.00284
-299.452	0.000539215	-9.98173	-0.00284
-298.535	0.000539601	-9.95118	-0.00284
-297.161	0.000538444	-9.90538	-0.00284
-295.658	0.000537596	-9.85526	-0.00284
-294.648	0.000538251	-9.8216	-0.00284
-293.772	0.000538868	-9.79239	-0.00284
-292.72	0.000538328	-9.75735	-0.00284
-291.869	0.000538405	-9.72897	-0.00284
-290.462	0.000536747	-9.68207	-0.00284
-288.457	0.00053748	-9.61524	-0.00284
-287.084	0.000536169	-9.56947	-0.00284
-285.505	0.000535514	-9.51684	-0.00284
-284.185	0.000537249	-9.47285	-0.00284
-282.753	0.00053482	-9.42511	-0.00283
-281.724	0.000535359	-9.39081	-0.00283
-280.89	0.00053401	-9.36299	-0.00283
-279.811	0.000533856	-9.32702	-0.00283
-279.015	0.000534049	-9.3005	-0.00283
-277.856	0.000533123	-9.26188	-0.00283
-276.662	0.000533085	-9.22208	-0.00283
-275.701	0.000533393	-9.19005	-0.00283
-273.789	0.000533085	-9.12629	-0.00283
-272.99	0.000532198	-9.09968	-0.00283
-270.832	0.000532236	-9.02772	-0.00283
-269.792	0.000531195	-8.99308	-0.00282
-268.984	0.000532082	-8.96614	-0.00282
-267.792	0.000531234	-8.92639	-0.00282
-266.239	0.000530154	-8.87463	-0.00282
-265.023	0.000529692	-8.83409	-0.00282
-263.504	0.000531581	-8.78346	-0.00282
-262.229	0.00053054	-8.74098	-0.00282
-261.34	0.000529499	-8.71135	-0.00282
-259.649	0.000528496	-8.65495	-0.00282
-257.789	0.000528458	-8.59298	-0.00282
-256.742	0.000528111	-8.55806	-0.00281
-255.931	0.000526337	-8.53105	-0.00281
-254.865	0.000525605	-8.49549	-0.00281
-254.056	0.000527532	-8.46852	-0.00281
-252.107	0.000526646	-8.40356	-0.00281
-251.226	0.0005268	-8.37421	-0.00281
-249.348	0.000525759	-8.31161	-0.00281
-248.313	0.000526376	-8.27708	-0.00281
-246.674	0.000525566	-8.22247	-0.00281
-245.767	0.000523715	-8.19223	-0.0028
-245.152	0.0005236	-8.17174	-0.0028
-243.596	0.00052306	-8.11988	-0.0028
-242.414	0.000522751	-8.08048	-0.0028
-240.822	0.000522597	-8.02738	-0.0028
-239.474	0.00052279	-7.98247	-0.0028
-238.542	0.000522096	-7.9514	-0.0028
-237.577	0.000523176	-7.91922	-0.0028
-236.373	0.000521903	-7.87909	-0.0028
-234.544	0.000522443	-7.81812	-0.0028
-233.588	0.000519551	-7.78627	-0.00279
-232.39	0.000519975	-7.74634	-0.00279
-230.664	0.000520207	-7.6888	-0.00279
-229.661	0.00051959	-7.65536	-0.00279
-227.75	0.000519358	-7.59168	-0.00279
-226.91	0.00051959	-7.56367	-0.00279
-224.815	0.000517932	-7.49384	-0.00279
-223.824	0.000519166	-7.46079	-0.00279
-222.936	0.000516698	-7.4312	-0.00278
-221.857	0.000516235	-7.39522	-0.00278
-221.046	0.000515965	-7.36821	-0.00278
-219.884	0.000515657	-7.32946	-0.00278
-218.491	0.000514385	-7.28304	-0.00278
-217.084	0.0005145	-7.23614	-0.00278
-215.604	0.000515349	-7.18681	-0.00278
-214.253	0.000515079	-7.14178	-0.00278
-213.054	0.000513768	-7.1018	-0.00277
-211.441	0.000512495	-7.04805	-0.00277
-210.156	0.000512919	-7.00521	-0.00277
-208.658	0.000512418	-6.95527	-0.00277
-207.327	0.000512341	-6.91088	-0.00277
-205.965	0.000511878	-6.86551	-0.00277
-205.184	0.000510452	-6.83945	-0.00276
-203.273	0.000510028	-6.77576	-0.00276
-202.285	0.000510683	-6.74284	-0.00276
-201.298	0.000509141	-6.70994	-0.00276
-200.401	0.000508023	-6.68002	-0.00276
-199.416	0.000507907	-6.64721	-0.00276
-198.257	0.000506056	-6.60856	-0.00276
-196.921	0.000506943	-6.56402	-0.00276
-196.124	0.00050729	-6.53746	-0.00276
-194.049	0.00050648	-6.46829	-0.00275
-192.911	0.000506982	-6.43037	-0.00275
-192.115	0.000505092	-6.40384	-0.00275
-191.032	0.000504591	-6.36774	-0.00275
-190.239	0.000505594	-6.3413	-0.00275
-188.443	0.000505864	-6.28143	-0.00275
-187.373	0.000503396	-6.24576	-0.00275
-186.598	0.000502933	-6.21992	-0.00274
-185.475	0.00050301	-6.1825	-0.00274
-183.584	0.000502856	-6.11947	-0.00274
-182.604	0.000502316	-6.08679	-0.00274
-181.719	0.00049954	-6.05729	-0.00274
-179.828	0.000498692	-5.99428	-0.00274
-178.604	0.000500967	-5.95347	-0.00274
-177.508	0.000499425	-5.91694	-0.00273
-176.553	0.000498538	-5.88509	-0.00273
-175.314	0.000499772	-5.84381	-0.00273
-173.659	0.000498769	-5.78864	-0.00273
-172.607	0.000498075	-5.75356	-0.00273
-170.631	0.000497111	-5.68769	-0.00272
-169.622	0.00049553	-5.65407	-0.00272
-168.721	0.0004958	-5.62402	-0.00272
-167.695	0.000493333	-5.58982	-0.00272
-166.856	0.000494142	-5.56186	-0.00272
-165.722	0.00049368	-5.52405	-0.00272
-164.404	0.000493294	-5.48014	-0.00272
-162.872	0.000491829	-5.42906	-0.00271
-161.929	0.000492639	-5.39762	-0.00271
-161.046	0.000491559	-5.36821	-0.00271
-159.905	0.000491289	-5.33018	-0.00271
-158.277	0.00049021	-5.2759	-0.00271
-157.039	0.000490287	-5.23464	-0.0027
-156.22	0.000490325	-5.20732	-0.0027
-154.315	0.000488976	-5.14383	-0.0027
-153.304	0.000488552	-5.11013	-0.0027
-152.298	0.000486315	-5.0766	-0.0027
-151.43	0.000486354	-5.04766	-0.00269
-149.988	0.00048593	-4.9996	-0.00269
-148.535	0.000486007	-4.95117	-0.00269
-147.218	0.000483925	-4.90726	-0.00269
-145.488	0.000484889	-4.84959	-0.00269
-144.545	0.000483809	-4.81817	-0.00268
-143.283	0.00048246	-4.77609	-0.00268
-141.643	0.00048165	-4.72143	-0.00268
-140.509	0.000481419	-4.68365	-0.00267
-138.715	0.000481419	-4.62384	-0.00267
-137.799	0.000478797	-4.5933	-0.00267
-135.823	0.00047845	-4.52742	-0.00267
-135.002	0.000477332	-4.50008	-0.00266
-132.891	0.000477524	-4.42971	-0.00266
-131.824	0.000475789	-4.39414	-0.00266
-131.007	0.000476329	-4.3669	-0.00266
-129.9	0.000474864	-4.32998	-0.00265
-129.095	0.00047309	-4.30315	-0.00265
-126.972	0.000470661	-4.23242	-0.00265
-126.178	0.000472204	-4.20593	-0.00265
-124.232	0.000471201	-4.14107	-0.00264
-123.27	0.000471818	-4.10898	-0.00264
-121.56	0.000469235	-4.05198	-0.00263
-120.757	0.000469042	-4.02525	-0.00263
-120.169	0.000467654	-4.00564	-0.00263
-118.355	0.000466266	-3.94515	-0.00263
-117.325	0.000464839	-3.91083	-0.00263
-116.358	0.000464261	-3.87858	-0.00262
-115.47	0.000463683	-3.849	-0.00262
-114.062	0.000462526	-3.80208	-0.00261
-112.565	0.000461755	-3.75216	-0.00261
-111.354	0.000461022	-3.71181	-0.00261
-109.691	0.000460868	-3.65638	-0.0026
-108.841	0.000457629	-3.62802	-0.0026
-107.726	0.000457976	-3.59085	-0.0026
-106.704	0.000455817	-3.55679	-0.00259
-105.689	0.000456357	-3.52296	-0.00259
-103.55	0.000454429	-3.45168	-0.00259
-102.311	0.000453581	-3.41037	-0.00258
-101.379	0.000452771	-3.3793	-0.00258
-100.334	0.00045146	-3.34448	-0.00257
-97.9893	0.000449108	-3.26631	-0.00257
-97.9885	0.000448144	-3.26628	-0.00256
-97.4207	0.000448877	-3.24736	-0.00256
-96.0608	0.000447257	-3.20203	-0.00256
-93.6629	0.000444597	-3.1221	-0.00255
-92.7899	0.00044479	-3.093	-0.00255
-91.6573	0.000442669	-3.05524	-0.00254
-90.666	0.000441088	-3.0222	-0.00254
-89.8154	0.000439392	-2.99385	-0.00253
-88.5206	0.000439045	-2.95069	-0.00253
-87.2294	0.000438312	-2.90765	-0.00253
-86.3442	0.000436847	-2.87814	-0.00252
-84.636	0.000433338	-2.8212	-0.00251
-83.4202	0.000433184	-2.78067	-0.00251
-82.4561	0.000432066	-2.74854	-0.0025
-81.3902	0.000431488	-2.71301	-0.0025
-80.4466	0.000429213	-2.68155	-0.00249
-78.8701	0.000427401	-2.629	-0.00249
-77.5042	0.000425589	-2.58347	-0.00248
-76.1716	0.000423082	-2.53905	-0.00248
-74.5987	0.000422041	-2.48662	-0.00247
-73.4348	0.000419767	-2.44783	-0.00246
-71.6905	0.000416643	-2.38968	-0.00245
-70.8458	0.000415988	-2.36153	-0.00245
-69.6844	0.000411631	-2.32281	-0.00244
-68.7824	0.000411631	-2.29275	-0.00243
-68.2528	0.000410821	-2.27509	-0.00243
-66.8772	0.000408894	-2.22924	-0.00242
-65.5216	0.000406272	-2.18405	-0.00241
-64.6158	0.00040446	-2.15386	-0.00241
-63.3978	0.000404035	-2.11326	-0.0024
-61.5256	0.00040045	-2.05085	-0.00239
-60.6288	0.000397596	-2.02096	-0.00238
-60.1591	0.000394859	-2.0053	-0.00238
-58.6635	0.000394666	-1.95545	-0.00237
-56.6747	0.00039108	-1.88916	-0.00236
-55.6442	0.000387726	-1.85481	-0.00235
-55.0009	0.000386415	-1.83336	-0.00234
-52.9951	0.000384333	-1.7665	-0.00233
-52.2066	0.000379436	-1.74022	-0.00232
-51.1687	0.000378549	-1.70562	-0.00232
-50.3496	0.000374154	-1.67832	-0.0023
-49.1433	0.000374424	-1.63811	-0.0023
-47.6823	0.00036918	-1.58941	-0.00229
-46.6736	0.00036864	-1.55579	-0.00228
-45.6048	0.000364091	-1.52016	-0.00227
-43.6583	0.000361662	-1.45528	-0.00226
-42.6694	0.000358307	-1.42231	-0.00225
-41.6185	0.000354837	-1.38728	-0.00223
-39.5311	0.000351097	-1.3177	-0.00222
-38.2207	0.00034701	-1.27402	-0.00221
-37.3677	0.000343424	-1.24559	-0.0022
-35.8014	0.00034034	-1.19338	-0.00218
-34.4997	0.000335674	-1.14999	-0.00217
-33.7219	0.000331202	-1.12406	-0.00215
-32.8772	0.00032966	-1.09591	-0.00214
-31.4784	0.000327616	-1.04928	-0.00213
-29.7089	0.000322989	-0.9903	-0.00212
-28.8573	0.00031655	-0.96191	-0.0021
-27.8026	0.000316011	-0.92675	-0.00209
-27.021	0.000312039	-0.9007	-0.00208
-24.9388	0.000307065	-0.83129	-0.00206
-24.1361	0.000304019	-0.80454	-0.00205
-22.0343	0.000298043	-0.73447	-0.00203
-20.9258	0.000295344	-0.69753	-0.00202
-20.1223	0.000289484	-0.67074	-0.002
-18.1313	0.000286515	-0.60438	-0.00199
-17.8382	0.000281695	-0.59461	-0.00197
-17.0569	0.000278186	-0.56856	-0.00195
-15.5898	0.000277531	-0.51966	-0.00194
-13.5945	0.00026955	-0.45315	-0.00192
-12.1487	0.000263111	-0.40496	-0.00191
-11.2937	0.000259448	-0.37646	-0.00189
-9.52165	0.000255284	-0.31739	-0.00187
-8.37573	0.000250888	-0.27919	-0.00185
-7.38375	0.000243871	-0.24613	-0.00182
-6.46865	0.000241673	-0.21562	-0.00181
-5.04953	0.000236352	-0.16832	-0.00179
-3.3835	0.000228911	-0.11278	-0.00177
-2.4618	0.000224091	-0.08206	-0.00176
-1.49818	0.000219619	-0.04994	-0.00173
-0.53454	0.000216496	-0.01782	-0.00172
0.2802	0.000210018	0.00934	-0.0017
1.09494	0.000207743	0.0365	-0.00168
1.90967	0.000204967	0.06366	-0.00167

## Sheet: Fig3
M_y				M_x				M_x minor loop
V (V)	E (kV/cm)	m (emu)	M(emu/cm3)	V (V)	E (kV/cm)	m (emu)	M(emu/cm3)	V (V)	E (kV/cm)	m (emu)	M(emu/cm3)
0.000159227	5.30757e-06	0.000118154	304.521	0.00554	0.000184667	5.4629e-05	140.796	-0.01531	-0.000510333	5.56904e-05	143.532
9.97628	0.332543	0.000117062	301.706	9.9737	0.332457	5.63736e-05	145.293	-9.99774	-0.333258	5.95805e-05	153.558
19.9813	0.666045	0.000113442	292.376	19.9788	0.665961	6.02101e-05	155.181	-20.0021	-0.666735	6.40954e-05	165.194
29.9877	0.99959	0.000107554	277.201	29.9847	0.999492	6.73201e-05	173.505	-29.9891	-0.999637	7.12797e-05	183.711
39.9714	1.33238	9.77729e-05	251.992	39.9693	1.33231	7.70862e-05	198.676	-39.9907	-1.33302	8.11893e-05	209.251
49.9767	1.66589	8.50901e-05	219.304	49.9742	1.66581	9.18504e-05	236.728	-49.9948	-1.66649	9.26098e-05	238.685
59.9624	1.99875	8.20117e-05	211.37	59.9603	1.99868	9.40109e-05	242.296	-59.9794	-1.99931	9.4744e-05	244.186
69.9663	2.33221	8.95713e-05	230.854	69.9648	2.33216	8.77971e-05	226.281	-49.9929	-1.66643	9.39891e-05	242.24
79.9767	2.66589	9.18903e-05	236.831	79.9747	2.66582	8.45677e-05	217.958	-39.9896	-1.33299	9.44544e-05	243.439
89.9664	2.99888	9.5333e-05	245.704	89.9638	2.99879	8.24222e-05	212.428	-29.9884	-0.999613	9.44293e-05	243.374
99.974	3.33247	9.6832e-05	249.567	99.9728	3.33243	7.9905e-05	205.941	-20.0019	-0.666729	9.52899e-05	245.593
109.962	3.66539	0.000100715	259.575	109.962	3.66539	7.74014e-05	199.488	-9.9976	-0.333253	9.55643e-05	246.3
119.971	3.99903	0.000104064	268.206	119.968	3.99893	7.40667e-05	190.894	0.00542	0.000180667	9.50677e-05	245.02
129.959	4.33195	0.000110107	283.781	129.958	4.33195	7.09871e-05	182.956	9.97368	0.332456	9.54403e-05	245.98
139.968	4.6656	0.000124466	320.789	139.966	4.66553	6.56203e-05	169.124	19.979	0.665967	9.49434e-05	244.699
149.976	4.9992	0.000124438	320.716	149.973	4.99911	4.7025e-05	121.198	29.9854	0.999514	9.29239e-05	239.495
159.963	5.33211	0.000124395	320.606	159.961	5.33203	4.66763e-05	120.3	39.9692	1.33231	8.85221e-05	228.15
169.97	5.66566	0.000124087	319.812	169.967	5.66558	4.61427e-05	118.924	49.9745	1.66582	8.22825e-05	212.068
179.956	5.99852	0.000123826	319.139	179.953	5.99845	4.64419e-05	119.696	59.9606	1.99869	8.24942e-05	212.614
189.958	6.33195	0.000124411	320.647	189.956	6.33187	4.59914e-05	118.535	69.9656	2.33219	8.12044e-05	209.29
199.963	6.66544	0.000124057	319.735	199.961	6.66537	4.6166e-05	118.985	79.9747	2.66582	7.82698e-05	201.726
209.95	6.99833	0.000124894	321.892	209.948	6.99827	4.59857e-05	118.52	89.9643	2.99881	7.52134e-05	193.849
219.956	7.33185	0.000124099	319.843	219.954	7.3318	4.58078e-05	118.061	99.9735	3.33245	7.1743e-05	184.905
229.945	7.66483	0.000125169	322.601	229.943	7.66478	4.59344e-05	118.388	109.962	3.6654	6.59151e-05	169.884
239.955	7.99851	0.00012436	320.515	239.954	7.99847	4.60462e-05	118.676	119.968	3.99894	4.65898e-05	120.077
249.946	8.33152	0.000124856	321.794	249.945	8.33149	4.60581e-05	118.706	129.958	4.33193	4.68207e-05	120.672
259.955	8.66517	0.000124498	320.871	259.955	8.66517	4.60252e-05	118.622	139.966	4.66553	4.67291e-05	120.436
269.962	8.99873	0.000125166	322.593	269.961	8.9987	4.63172e-05	119.374	149.974	4.99913	4.65657e-05	120.015
279.953	9.33177	0.000124524	320.938	279.952	9.33172	4.58126e-05	118.074	159.961	5.33203	4.60222e-05	118.614
289.963	9.66543	0.000124532	320.959	289.961	9.66536	4.57256e-05	117.849	169.968	5.66559	4.64381e-05	119.686
299.952	9.9984	0.000123953	319.466	299.951	9.99835	4.60238e-05	118.618	179.954	5.99846	4.62028e-05	119.079
289.963	9.66543	0.000124289	320.332	289.961	9.66537	4.6037e-05	118.652	189.956	6.33187	4.63234e-05	119.39
279.953	9.33178	0.000124608	321.155	279.952	9.33173	4.59757e-05	118.494	199.962	6.66539	4.60794e-05	118.761
269.963	8.99876	0.000124569	321.054	269.961	8.99871	4.62971e-05	119.322	209.949	6.99829	4.63998e-05	119.587
259.956	8.66519	0.000124999	322.162	259.955	8.66517	4.68155e-05	120.659	219.955	7.33182	4.64691e-05	119.766
249.946	8.33152	0.000125313	322.972	249.945	8.33149	4.5835e-05	118.131	229.944	7.66479	4.62095e-05	119.097
239.954	7.99847	0.000124817	321.693	239.954	7.99846	4.64668e-05	119.76	239.954	7.99846	4.65298e-05	119.922
229.944	7.66481	0.000124805	321.662	229.945	7.66483	4.66178e-05	120.149	249.944	8.33148	4.6514e-05	119.881
219.955	7.33183	0.000125133	322.508	219.955	7.33185	4.65506e-05	119.976	259.955	8.66516	4.62448e-05	119.188
209.949	6.99829	0.000125564	323.619	209.949	6.99829	4.63007e-05	119.332	269.961	8.99871	4.59562e-05	118.444
199.962	6.66539	0.000125538	323.552	199.962	6.6654	4.65957e-05	120.092	279.952	9.33174	4.62508e-05	119.203
189.956	6.33187	0.000125277	322.879	189.957	6.33189	4.64366e-05	119.682	289.96	9.66534	4.61044e-05	118.826
179.956	5.99852	0.000125226	322.747	179.954	5.99846	4.64086e-05	119.61	299.95	9.99833	4.59977e-05	118.551
169.969	5.66564	0.000124887	321.874	169.968	5.66559	4.68492e-05	120.745	289.96	9.66533	4.62477e-05	119.195
159.963	5.3321	0.000124263	320.265	159.961	5.33204	4.67908e-05	120.595	279.951	9.3317	4.61562e-05	118.959
149.976	4.9992	0.000124361	320.518	149.974	4.99915	4.72906e-05	121.883	269.962	8.99872	4.58974e-05	118.292
139.969	4.66564	0.000125001	322.168	139.967	4.66555	4.71743e-05	121.583	259.955	8.66515	4.60222e-05	118.614
129.961	4.33204	0.00012424	320.206	129.959	4.33196	4.71095e-05	121.416	249.944	8.33148	4.64113e-05	119.617
119.971	3.99902	0.000124316	320.402	119.969	3.99897	4.72392e-05	121.751	239.954	7.99846	4.62871e-05	119.297
109.964	3.66547	0.000124631	321.214	109.963	3.66542	4.68108e-05	120.646	229.945	7.66482	4.6599e-05	120.101
99.9757	3.33252	0.000124148	319.969	99.9738	3.33246	4.72113e-05	121.679	219.955	7.33182	4.64696e-05	119.767
89.9669	2.9989	0.000123332	317.866	89.9645	2.99882	4.73442e-05	122.021	209.949	6.99829	4.64866e-05	119.811
79.977	2.6659	0.000123839	319.173	79.9753	2.66584	4.78396e-05	123.298	199.962	6.66541	4.6812e-05	120.649
69.9673	2.33224	0.000124187	320.07	69.9653	2.33218	4.73684e-05	122.084	189.957	6.3319	4.70513e-05	121.266
59.9628	1.99876	0.00012379	319.046	59.9605	1.99868	4.73431e-05	122.018	179.954	5.99847	4.69053e-05	120.89
49.9757	1.66586	0.000123788	319.041	49.9738	1.66579	4.79246e-05	123.517	169.968	5.66559	4.70795e-05	121.339
39.9717	1.33239	0.000123761	318.972	39.9694	1.33231	4.82317e-05	124.309	159.962	5.33206	4.75189e-05	122.471
29.9879	0.999596	0.00012121	312.397	29.9853	0.999509	4.87582e-05	125.665	149.974	4.99913	4.75257e-05	122.489
19.9823	0.666076	0.000119717	308.549	19.9793	0.665977	4.93943e-05	127.305	139.966	4.66555	4.71069e-05	121.41
9.97769	0.33259	0.000117698	303.345	9.97493	0.332498	5.16869e-05	133.214	129.958	4.33194	4.70231e-05	121.194
-0.01144	-0.000381333	0.000115497	297.673	-0.01456	-0.000485333	5.43592e-05	140.101	119.969	3.99896	4.73252e-05	121.972
-10.0019	-0.333396	0.000111932	288.485	-9.99696	-0.333232	5.96525e-05	153.744	109.963	3.66542	4.73256e-05	121.973
-20.0064	-0.666881	0.00010753	277.139	-20.001	-0.666701	6.48863e-05	167.233	99.9734	3.33245	4.81412e-05	124.075
-29.9928	-0.999758	0.000100608	259.299	-29.9879	-0.999596	7.2897e-05	187.879	89.9647	2.99882	4.77496e-05	123.066
-39.9933	-1.33311	9.10381e-05	234.634	-39.9896	-1.33299	8.33978e-05	214.943	79.9752	2.66584	4.77967e-05	123.187
-49.9973	-1.66658	8.24893e-05	212.601	-49.9936	-1.66645	9.5204e-05	245.371	69.9655	2.33218	4.85051e-05	125.013
-59.9825	-1.99942	7.83798e-05	202.01	-59.9787	-1.99929	9.6937e-05	249.838	59.9605	1.99868	4.84314e-05	124.823
-69.9857	-2.33286	8.42706e-05	217.192	-69.9822	-2.33274	9.05383e-05	233.346	49.9736	1.66579	4.81981e-05	124.222
-79.9942	-2.66647	8.94457e-05	230.53	-79.991	-2.66637	8.68692e-05	223.89	39.9685	1.33228	4.85374e-05	125.096
-90.0018	-3.00006	9.28631e-05	239.338	-89.9985	-2.99995	8.47294e-05	218.375	29.9846	0.999488	4.92788e-05	127.007
-99.9914	-3.33305	9.44607e-05	243.455	-99.9879	-3.33293	8.28335e-05	213.488	19.9786	0.665953	5.00619e-05	129.026
-109.998	-3.66661	9.68709e-05	249.667	-109.995	-3.66649	8.06844e-05	207.949	9.97366	0.332455	5.20256e-05	134.087
-120.004	-4.00012	9.92982e-05	255.923	-120	-4	7.88759e-05	203.288	-0.01485	-0.000495	5.60123e-05	144.362
-129.992	-4.33308	0.000102322	263.716	-129.989	-4.33296	7.62838e-05	196.608
-140	-4.66666	0.000105372	271.577	-139.996	-4.66652	7.23403e-05	186.444
-150.006	-5.00019	0.000115006	296.407	-150.003	-5.00008	6.7133e-05	173.023
-159.991	-5.33304	0.000121401	312.889	-159.988	-5.33293	4.91599e-05	126.701
-169.997	-5.66657	0.000121304	312.639	-169.994	-5.66645	4.82287e-05	124.301
-180.001	-6.00004	0.000120848	311.464	-179.998	-5.99992	4.86727e-05	125.445
-189.984	-6.33279	0.000121784	313.876	-189.98	-6.33268	4.81916e-05	124.205
-199.988	-6.66626	0.000122148	314.814	-199.985	-6.66617	4.79952e-05	123.699
-209.992	-6.99972	0.000121504	313.155	-209.989	-6.99964	4.76925e-05	122.919
-219.978	-7.33259	0.000122153	314.827	-219.976	-7.33253	4.79754e-05	123.648
-229.984	-7.66613	0.000122282	315.16	-229.982	-7.66608	4.74481e-05	122.289
-239.993	-7.99977	0.000122065	314.601	-239.991	-7.9997	4.75233e-05	122.483
-249.983	-8.33276	0.000122244	315.062	-249.981	-8.3327	4.77182e-05	122.985
-259.992	-8.66639	0.000122033	314.518	-259.99	-8.66633	4.7835e-05	123.286
-269.997	-8.99991	0.00012198	314.381	-269.995	-8.99984	4.77012e-05	122.941
-279.987	-9.33289	0.000122111	314.719	-279.984	-9.33279	4.73051e-05	121.92
-289.994	-9.66647	0.000122479	315.668	-289.992	-9.6664	4.77358e-05	123.03
-300.001	-10	0.000122256	315.093	-299.998	-9.99995	4.77722e-05	123.124
-289.994	-9.66648	0.0001219	314.175	-289.992	-9.66639	4.75828e-05	122.636
-279.986	-9.33288	0.000122257	315.095	-279.984	-9.33279	4.76751e-05	122.874
-269.998	-8.99992	0.000122149	314.817	-269.994	-8.99981	4.72725e-05	121.836
-259.992	-8.66639	0.000122093	314.673	-259.99	-8.66632	4.77199e-05	122.989
-249.982	-8.33275	0.000122341	315.312	-249.981	-8.33269	4.76157e-05	122.721
-239.993	-7.99978	0.000121601	313.405	-239.991	-7.9997	4.75061e-05	122.438
-229.985	-7.66615	0.000121618	313.448	-229.983	-7.66609	4.75098e-05	122.448
-219.978	-7.33259	0.000121552	313.278	-219.976	-7.33254	4.81282e-05	124.042
-209.992	-6.99972	0.000121713	313.693	-209.99	-6.99966	4.7428e-05	122.237
-199.988	-6.66626	0.000121743	313.771	-199.985	-6.66617	4.7549e-05	122.549
-189.984	-6.3328	0.00012173	313.737	-189.981	-6.33269	4.78405e-05	123.3
-180.001	-6.00004	0.000121072	312.041	-179.998	-5.99994	4.80253e-05	123.777
-169.998	-5.66661	0.000121094	312.098	-169.994	-5.66647	4.75095e-05	122.447
-159.993	-5.33309	0.000120939	311.698	-159.989	-5.33296	4.75544e-05	122.563
-150.007	-5.00022	0.000121039	311.956	-150.003	-5.00009	4.76772e-05	122.879
-140	-4.66668	0.00012111	312.139	-139.996	-4.66654	4.75489e-05	122.549
-129.993	-4.33311	0.000121211	312.399	-129.989	-4.33297	4.79527e-05	123.589
-120.004	-4.00013	0.000120666	310.995	-120.001	-4.00002	4.74252e-05	122.23
-109.998	-3.66661	0.000121041	311.961	-109.995	-3.66649	4.72301e-05	121.727
-99.9919	-3.33306	0.000121898	314.17	-99.9884	-3.33295	4.75899e-05	122.654
-90.0025	-3.00008	0.000120828	311.412	-89.9994	-2.99998	4.76826e-05	122.893
-79.9947	-2.66649	0.00012058	310.773	-79.992	-2.6664	4.76233e-05	122.74
-69.9864	-2.33288	0.000120669	311.003	-69.9834	-2.33278	4.79072e-05	123.472
-59.9824	-1.99941	0.00012058	310.773	-59.9798	-1.99933	4.7901e-05	123.456
-49.9967	-1.66656	0.000120188	309.763	-49.9932	-1.66644	4.86653e-05	125.426
-39.9937	-1.33312	0.00012022	309.845	-39.9901	-1.333	4.96192e-05	127.885
-29.9929	-0.999762	0.000119285	307.436	-29.9886	-0.999619	4.92157e-05	126.845
-20.0064	-0.666878	0.000118932	306.526	-20.0018	-0.666726	5.07144e-05	130.707
-10.0025	-0.333417	0.000117538	302.933	-9.99726	-0.333242	5.15184e-05	132.779
-8.48637e-05	-2.82879e-06	0.000116199	299.482	0.00531	0.000177	5.33868e-05	137.595

## Sheet: Fig4a
H (Oe)	Mx/Ms	H (Oe)	My/Ms
1000.74	0.99794	1000.71	0.99837
950.279	1.0071	950.138	1.00016
900.2	1.00247	900.177	0.99889
850.216	1.00569	850.145	0.99146
800.087	1.01315	800.181	1.01015
750.135	1.00215	750.153	1.00082
700.081	1.00486	700.15	1.00037
650.12	1.00657	650.086	1.004
600.041	1.00445	600.035	1.00039
550.218	0.997	549.897	1.00319
499.991	1.00264	499.955	1.00919
450.189	1.0009	450.094	1.01256
400.137	0.9868	400.08	1.00324
350.039	0.97919	349.895	0.99715
299.905	0.97318	299.855	1.01146
250.102	0.93955	250.032	0.99216
200.108	0.90398	199.834	0.97726
149.951	0.86173	149.946	0.99289
150.004	0.86604	149.998	0.96945
140.067	0.85075	140.025	0.98936
130.032	0.82798	130.021	0.99862
119.987	0.82774	120.002	0.97245
109.985	0.80262	110.002	0.98354
100.037	0.79743	100.004	0.96172
89.8607	0.77289	89.9493	0.98524
80.009	0.74609	79.9867	0.96097
70.0054	0.7327	70.0053	0.94705
59.9969	0.69491	59.999	0.95189
49.9975	0.66715	50.0014	0.94972
39.9885	0.64275	39.9757	0.93334
29.796	0.61807	29.7999	0.93926
29.8092	0.60418	29.8117	0.9251
24.9909	0.59433	25.0064	0.93272
20.0207	0.56712	20.018	0.92241
14.9982	0.55677	15.0012	0.91133
9.99428	0.5254	9.99638	0.90625
5.00545	0.49161	5.03108	0.89356
0.03007	0.46207	0.02884	0.88091
-4.99209	0.4305	-4.98262	0.88024
-9.98333	0.38878	-9.97284	0.8645
-14.9913	0.34051	-14.9838	0.82457
-20.0141	0.28893	-20.0116	0.46229
-24.9912	0.18802	-24.9807	-0.47896
-29.7897	0.04248	-29.7872	-0.71508
-29.7854	0.04017	-29.7842	-0.70461
-39.9887	-0.25919	-39.9689	-0.83731
-50.0499	-0.48575	-50.0151	-0.89201
-60.0118	-0.61437	-60.0063	-0.91788
-70.0191	-0.66753	-69.9853	-0.93621
-80.0203	-0.70893	-79.9865	-0.95373
-90.0176	-0.74242	-89.977	-0.94787
-99.9859	-0.76934	-99.967	-0.97855
-110.005	-0.78618	-109.995	-0.94579
-119.995	-0.80139	-120.009	-0.96911
-130.057	-0.82178	-129.998	-0.98401
-140.042	-0.83391	-139.992	-0.97764
-149.983	-0.84586	-149.979	-0.98418
-149.975	-0.85669	-149.972	-0.98458
-199.997	-0.9048	-199.924	-1.00877
-250.031	-0.96926	-250.105	-0.99592
-300.023	-0.97546	-300.241	-1.00885
-350.163	-0.99775	-350.092	-1.00039
-400.102	-1.02983	-400.176	-1.02421
-450.211	-0.99455	-450.052	-1.01077
-500.049	-0.99069	-500.05	-1.01396
-550.151	-1.00355	-550.082	-0.99827
-600.02	-1.00952	-599.908	-0.99319
-650.088	-1.02062	-650.166	-0.99815
-700.095	-0.99335	-699.906	-1.01603
-750.068	-0.99323	-750	-1.02113
-799.973	-0.99937	-799.9	-0.99962
-849.767	-1.00384	-849.829	-0.99627
-899.768	-1.01302	-899.77	-0.99741
-949.833	-0.9701	-949.666	-0.98456
-999.635	-0.999	-999.604	-0.99715
-999.582	-0.99966	-999.55	-0.99787
-949.62	-0.99009	-949.551	-0.99521
-899.926	-1.0047	-899.73	-1.00265
-849.74	-0.9941	-849.84	-1.00098
-799.887	-1.00254	-799.898	-0.99313
-750.013	-0.99768	-749.981	-1.00017
-699.894	-1.01428	-700.003	-0.99756
-649.951	-0.99171	-649.971	-0.99697
-599.96	-1.00416	-599.792	-1.00717
-550.217	-0.99518	-550.011	-0.99255
-500	-1.00961	-499.981	-1.00603
-450.026	-0.99631	-449.892	-0.99201
-400.09	-0.97446	-399.955	-1.00019
-349.932	-0.97375	-349.908	-0.99364
-299.629	-0.94685	-299.951	-0.98536
-249.982	-0.9334	-249.92	-1.00108
-199.942	-0.90334	-199.974	-0.98575
-149.924	-0.84447	-149.922	-0.97697
-149.977	-0.86858	-149.974	-0.96391
-140.019	-0.85604	-139.995	-0.96123
-130.039	-0.83385	-129.985	-0.96638
-119.965	-0.81389	-119.951	-0.968
-109.823	-0.80293	-109.957	-0.9691
-99.9716	-0.7989	-99.9641	-0.96445
-89.977	-0.76637	-89.9621	-0.96226
-79.9728	-0.75509	-80.0148	-0.9622
-69.9744	-0.72846	-69.993	-0.94779
-60.0088	-0.70293	-59.971	-0.94681
-50.0206	-0.68034	-49.9752	-0.94328
-40.0204	-0.64272	-39.9573	-0.9312
-29.7751	-0.61299	-29.7778	-0.9285
-29.785	-0.61217	-29.7876	-0.91464
-24.9792	-0.59386	-24.978	-0.91376
-19.9834	-0.57043	-20.0126	-0.90942
-14.966	-0.55283	-14.9793	-0.9016
-9.98087	-0.52154	-9.95695	-0.8893
-4.95272	-0.49452	-4.97638	-0.88818
0.03842	-0.46417	0.01876	-0.88009
5.01795	-0.43766	5.01766	-0.8471
10.0296	-0.392	9.99469	-0.85355
15.0228	-0.34386	15.0067	-0.81721
20.0228	-0.28658	20.0123	-0.61167
25.0046	-0.20394	25.0031	0.32101
29.8124	-0.07376	29.8097	0.68719
29.8106	-0.08492	29.808	0.69851
40.0214	0.22188	40.0108	0.82212
49.9948	0.46977	50.0178	0.88954
60.0223	0.60747	60.006	0.92352
70.0069	0.66615	70.0036	0.94127
80.0328	0.7156	80.0532	0.94802
90.0413	0.73823	90.0327	0.96193
100.045	0.76587	100.017	0.95054
110.016	0.7864	110.038	0.97185
120.007	0.81305	120.013	0.96577
130.053	0.82015	130.027	0.97018
140.027	0.84157	140.018	0.98266
150.005	0.86237	150.003	0.98383
149.994	0.86034	149.991	1.00099
200.139	0.90159	199.881	0.99052
249.997	0.92981	249.247	0.99601
300.041	0.96126	300.35	1.00046
350.145	0.98235	350.14	1.00409
400.152	0.97625	400.228	0.99077
450.267	0.98992	449.986	1.00657
500.204	0.9901	500.121	0.99785
550.226	1.00913	550.24	0.99241
600.232	0.98611	600.078	1.00371
650.266	1.00138	650.28	1.01255
700.365	1.00424	700.232	0.99395
750.292	0.97791	750.299	0.98482
800.398	0.99965	800.134	0.99265
850.315	1.01367	850.31	1.01506
900.273	1.00135	900.308	0.99601
950.477	0.98477	950.222	0.99744
1000.25	0.99032	1000.22	1.00573

## Sheet: Fig4b
H (Oe)	Mx/Ms	H (Oe)	My/Ms
1000.6	1.01426	1000.67	1.01872
950.114	0.99239	949.96	1.00578
900.084	0.99477	901.449	0.99235
850.015	1.00933	849.727	0.99371
800.08	0.98975	800.241	1.00565
750.067	0.985	749.805	0.99914
700.129	1.00031	700.106	1.01802
650.123	0.99693	650.018	0.99639
599.933	0.98357	600.007	1.0028
550.076	0.99227	549.518	0.99826
500.014	0.9835	499.985	0.99045
450.002	0.98997	450.293	0.99672
399.998	0.98664	399.938	0.97384
350.055	0.99573	350.208	0.98555
300.004	0.99235	300.002	0.98358
249.994	0.97526	249.987	0.95669
199.935	0.96698	199.929	0.94755
149.935	0.95377	149.94	0.91741
149.985	0.94275	149.988	0.91116
140.022	0.95645	140.008	0.9054
130.001	0.9548	130.02	0.90049
119.993	0.93417	119.991	0.88769
109.989	0.93242	110.009	0.86957
99.984	0.91296	99.9966	0.85254
89.9981	0.91964	89.9921	0.84409
79.9774	0.92467	79.9988	0.80891
69.9976	0.90923	69.9798	0.79614
60.0146	0.89759	59.9513	0.77508
50.0042	0.87622	50.0006	0.75303
39.982	0.88929	39.9906	0.74331
29.803	0.85974	29.8051	0.69764
29.8167	0.8739	29.8187	0.69891
25.0053	0.86959	25.0162	0.6839
20.0164	0.84626	20.0245	0.65938
15.0095	0.85308	15.015	0.64149
10.0107	0.8347	10.0291	0.59965
5.02492	0.81917	5.0371	0.57861
0.03223	0.81232	0.03632	0.52876
-4.97207	0.7886	-4.81379	0.49626
-9.96632	0.77288	-9.96018	0.43297
-14.968	0.72338	-14.9743	0.3681
-19.9895	0.4929	-20.061	0.25906
-24.9707	-0.22535	-24.9693	0.08847
-29.7742	-0.59728	-29.765	-0.11489
-29.7716	-0.58944	-29.7621	-0.12553
-39.9887	-0.7755	-39.9273	-0.44381
-50.0068	-0.8512	-50.1391	-0.61804
-59.9942	-0.88788	-60.0702	-0.70544
-69.9865	-0.91187	-69.95	-0.7824
-79.9834	-0.90604	-80.2925	-0.80178
-89.9795	-0.9103	-90.0571	-0.83489
-99.9979	-0.92533	-100.4	-0.85834
-109.978	-0.95649	-109.963	-0.84639
-119.978	-0.92596	-120.187	-0.87373
-129.983	-0.9521	-130.098	-0.89378
-139.968	-0.94857	-140.29	-0.9094
-149.951	-0.9543	-149.946	-0.91838
-149.94	-0.95659	-149.934	-0.90358
-200.044	-0.96425	-199.465	-0.95024
-250.1	-0.98861	-249.815	-0.9548
-300.054	-0.9967	-300.781	-0.96974
-350.079	-0.97382	-350.027	-0.99637
-400.095	-1.0212	-399.909	-0.99611
-450.149	-1.00133	-450.197	-0.99325
-500.071	-0.98946	-499.516	-0.98506
-550.003	-1.01082	-550.628	-1.02267
-600.054	-1.00668	-600.109	-1.01461
-649.041	-0.9877	-649.214	-0.99101
-700.045	-0.98429	-700.601	-1.00003
-749.853	-1.003	-749.958	-1.00121
-799.804	-0.997	-799.758	-1.00274
-849.762	-1.0007	-849.829	-1.00446
-899.653	-1.00862	-899.628	-1.01021
-949.546	-0.9905	-949.577	-1.00837
-999.469	-0.99865	-999.464	-0.99418
-999.4	-1.01015	-999.394	-0.9932
-949.528	-1.00607	-949.792	-1.00295
-899.601	-1.01013	-900.042	-0.995
-849.669	-1.00654	-849.55	-1.00278
-799.738	-1.0079	-800.293	-0.99805
-749.76	-1.00087	-745.785	-0.98964
-699.895	-0.99242	-699.764	-0.98301
-649.991	-1.00224	-650.923	-0.99347
-599.82	-0.99711	-599.219	-1.0069
-549.868	-0.98917	-549.4	-0.99168
-499.885	-0.98547	-500.272	-0.99383
-449.954	-1.00304	-449.408	-0.99461
-399.94	-0.99976	-399.134	-0.9876
-349.89	-0.98222	-349.646	-0.97961
-299.992	-0.98669	-299.908	-0.98389
-249.898	-0.97926	-250.451	-0.96451
-199.946	-0.97964	-200.515	-0.94926
-149.893	-0.95231	-149.888	-0.91084
-149.943	-0.95721	-149.937	-0.90581
-139.954	-0.94673	-140.092	-0.90084
-129.938	-0.93376	-129.846	-0.88548
-119.946	-0.94685	-119.43	-0.89285
-109.932	-0.94723	-109.835	-0.86286
-99.9328	-0.94181	-99.9293	-0.85635
-89.9376	-0.9307	-88.6128	-0.83317
-79.9607	-0.93092	-79.8168	-0.81564
-69.9315	-0.92026	-69.9333	-0.7999
-59.9565	-0.91806	-59.7993	-0.78255
-49.9613	-0.89143	-49.9523	-0.77368
-39.969	-0.8902	-39.9561	-0.73864
-29.7654	-0.86648	-29.759	-0.70067
-29.7758	-0.86266	-29.7696	-0.70045
-24.9743	-0.86118	-24.9658	-0.68714
-19.9966	-0.86121	-19.9821	-0.66196
-14.9671	-0.85506	-14.9597	-0.63559
-9.96114	-0.83365	-9.95449	-0.60733
-4.97898	-0.82592	-4.9504	-0.58043
0.02575	-0.81943	0.03287	-0.54318
5.02481	-0.79062	5.03234	-0.49195
10.0099	-0.77214	10.019	-0.44308
15.0147	-0.745	14.9836	-0.38439
20.0278	-0.59005	20.1016	-0.27531
25.0157	0.05535	25.0252	-0.10946
29.8127	0.56163	29.811	0.10026
29.8104	0.57554	29.8079	0.1236
40.0198	0.77208	40.0234	0.41625
50.0385	0.83432	50.0582	0.61909
60.027	0.88093	60.0293	0.72297
70.022	0.88591	70.0244	0.77555
80.015	0.89669	80.0253	0.81314
90.0143	0.91037	90.0232	0.81918
100.017	0.93119	100.036	0.84355
110.037	0.93798	110.03	0.86356
120.01	0.95294	120.017	0.8756
130.015	0.94445	130.031	0.88172
140.041	0.95029	140.037	0.9071
149.992	0.96442	149.998	0.91599
149.98	0.95694	149.986	0.91794
200.091	0.98127	200.822	0.94352
250.1	0.98062	250.435	0.96736
300.069	0.96996	300.2	0.96821
350.177	0.99521	349.914	0.98809
400.174	0.98199	400.92	1.00359
450.076	0.98161	449.144	0.96677
500.135	1.01752	499.844	0.97901
550.13	1.00519	550.837	0.98944
600.096	1.00449	600.108	1.0171
650.152	1.02828	649.51	0.98351
700.168	1.01745	701.361	1.01257
750.303	0.99105	750.413	0.99988
800.16	1.00204	799.9	0.98788
850.101	0.99512	850.429	0.99647
900.222	0.98915	900.047	0.99988
950.068	1.00431	950.561	0.97896
1000.13	1.00329	1000.13	1.00349

## Sheet: Fig4c
Angle	Mr/Ms
0	0.52441
10	0.5266
20	0.53294
30	0.60033
40	0.64554
50	0.73724
60	0.77257
70	0.84093
80	0.88117
90	0.86427
100	0.86655
110	0.80892
120	0.77278
130	0.71563
140	0.64106
150	0.57868
160	0.53332
170	0.5262
180	0.51734
190	0.50356
200	0.53294
210	0.58103
220	0.63679
230	0.70151
240	0.77164
250	0.84779
260	0.86436
270	0.86291
280	0.84983
290	0.8355
300	0.76487
310	0.70717
320	0.6126
330	0.57338
340	0.54153
350	0.542
360	0.51479

## Sheet: Fig4d
Angle	Mr/Ms
0	0.81187
10	0.78699
20	0.75389
30	0.67663
40	0.6282
50	0.58481
60	0.57653
70	0.59762
80	0.60347
90	0.60206
100	0.59869
110	0.60417
120	0.60833
130	0.64871
140	0.71025
150	0.76993
160	0.81163
170	0.82406
180	0.81677
190	0.79513
200	0.74565
210	0.67883
220	0.62149
230	0.58376
240	0.58395
250	0.59013
260	0.59508
270	0.59714
280	0.60011
290	0.59928
300	0.62041
310	0.65102
320	0.7131
330	0.7574
340	0.80742
350	0.81893
360	0.81187

## Sheet: Fig5c
Angle	N/10000
-179	259
-178	249
-177	271
-176	268
-175	265
-174	343
-173	370
-172	431
-171	527
-170	598
-169	627
-168	773
-167	934
-166	1090
-165	1324
-164	1533
-163	1867
-162	2150
-161	2548
-160	3082
-159	3672
-158	4249
-157	4713
-156	5521
-155	6380
-154	7138
-153	7972
-152	8580
-151	9385
-150	10069
-149	10084
-148	10440
-147	10879
-146	10558
-145	10427
-144	10209
-143	9733
-142	9167
-141	8817
-140	8512
-139	8034
-138	7544
-137	7077
-136	6775
-135	6296
-134	5897
-133	5544
-132	5215
-131	4806
-130	4627
-129	4244
-128	4019
-127	3728
-126	3693
-125	3673
-124	3639
-123	3690
-122	3650
-121	3764
-120	3697
-119	3655
-118	3852
-117	3791
-116	3660
-115	3957
-114	4059
-113	4238
-112	4526
-111	4849
-110	5124
-109	5541
-108	6008
-107	6218
-106	6557
-105	6730
-104	6735
-103	6496
-102	6218
-101	5913
-100	5546
-99	5138
-98	4903
-97	4576
-96	4377
-95	4280
-94	4298
-93	4379
-92	4281
-91	4336
-90	4552
-89	4512
-88	4469
-87	4274
-86	3959
-85	3769
-84	3457
-83	3074
-82	2771
-81	2437
-80	2062
-79	1962
-78	1765
-77	1526
-76	1408
-75	1196
-74	1041
-73	1032
-72	932
-71	790
-70	743
-69	736
-68	672
-67	703
-66	658
-65	673
-64	647
-63	697
-62	727
-61	758
-60	758
-59	765
-58	789
-57	864
-56	902
-55	990
-54	996
-53	1107
-52	1100
-51	1129
-50	1143
-49	1126
-48	989
-47	982
-46	985
-45	943
-44	890
-43	850
-42	845
-41	797
-40	746
-39	716
-38	647
-37	632
-36	604
-35	553
-34	491
-33	492
-32	500
-31	497
-30	481
-29	458
-28	421
-27	405
-26	410
-25	345
-24	321
-23	324
-22	316
-21	282
-20	240
-19	258
-18	224
-17	191
-16	195
-15	182
-14	135
-13	115
-12	126
-11	106
-10	101
-9	84
-8	87
-7	68
-6	72
-5	70
-4	78
-3	79
-2	68
-1	59
0	64
1	64
2	59
3	48
4	68
5	67
6	48
7	52
8	66
9	59
10	60
11	63
12	63
13	55
14	53
15	68
16	66
17	48
18	59
19	59
20	57
21	73
22	44
23	59
24	54
25	67
26	41
27	47
28	62
29	61
30	55
31	55
32	56
33	54
34	53
35	45
36	48
37	56
38	48
39	47
40	62
41	41
42	46
43	44
44	52
45	40
46	51
47	45
48	44
49	46
50	30
51	31
52	44
53	37
54	33
55	28
56	30
57	35
58	36
59	29
60	27
61	36
62	26
63	25
64	27
65	32
66	27
67	42
68	34
69	33
70	29
71	35
72	30
73	25
74	36
75	52
76	51
77	42
78	44
79	40
80	55
81	52
82	61
83	65
84	82
85	71
86	91
87	100
88	142
89	204
90	266
91	349
92	473
93	643
94	753
95	970
96	1164
97	1314
98	1483
99	1636
100	1785
101	1914
102	1874
103	1945
104	1966
105	1890
106	1873
107	1744
108	1626
109	1639
110	1650
111	1532
112	1491
113	1488
114	1381
115	1306
116	1286
117	1302
118	1247
119	1263
120	1328
121	1302
122	1355
123	1289
124	1301
125	1324
126	1284
127	1228
128	1192
129	1298
130	1214
131	1148
132	1131
133	1175
134	1111
135	1104
136	944
137	980
138	836
139	752
140	777
141	707
142	688
143	597
144	567
145	554
146	528
147	502
148	446
149	413
150	374
151	368
152	359
153	337
154	281
155	289
156	270
157	264
158	255
159	226
160	229
161	245
162	235
163	216
164	262
165	218
166	246
167	256
168	285
169	245
170	255
171	288
172	276
173	272
174	276
175	254
176	285
177	295
178	264
179	285

[truncated: 2 more sheets: Fig5d, Fig5e]
